# Supplementary material for: Terzyme: a tool for identification and analysis of the plant terpenome
Source: Plant Methods. 2018 Jan 10;14:4. doi: 10.1186/s13007-017-0269-0 (PMC5761147; doi:10.1186/s13007-017-0269-0)
Supplement: Supplementary file 1 — Additional file 1: Table 1. Positive Dataset for training profile HMMs. A detailed list of accession IDs for each sequence used in the FB and PT datasets [file 13007_2017_269_MOESM1_ESM.xlsx]

## Sheet: Mono-TPSs
Additional File 1: Supplementary Table 1: The FB and PT Datasets. This File has Four Sheets, with data for each of the Function Based TPS Sub-Class. The last sheet is for the Prenyl Transferases. Sheet Names as well as the first row of each sheet shows the Sub-family. This sheet is for Mono-TPSs. It has four columns, Gene Accession ID, Source (which could be GenBank or the PDB), function or data …
Accession	Source	Protein name	Organism
1N1Z	pdb	B Chain B, (+)-Bornyl Diphosphate Synthase: Complex With Mg And Pyrophosphate	Salvia officinalis
2J5C	pdb	A Chain A, Rational Conversion Of Substrate And Product Specificity In A Monoterpene Synthase. Structural Insights Into The Molecular Basis Of Rapid Evolution.	Salvia fruticosa
2ONH	pdb	A Chain A, Crystal Structure Of Of Limonene Synthase With 2- Fluorolinalyl Diphosphate(flpp)	Mentha spicata
A4FVP2.1	sp	Full=Tricyclene synthase, chloroplastic; AltName: Full=(E)-beta-ocimene synthase; AltName: Full=(E,E)-alpha-farnesene synthase; AltName: Full=Terpenoid synthase 3; Short=AtTPS03; Flags: Precursor	Arabidopsis thaliana
A7IZZ1.1	sp	Full=(-)-limonene synthase, chloroplastic; AltName: Full=(-)-(4S)-limonene synthase; AltName: Full=CsTPS1; Flags: Precursor	Cannabis sativa
A7IZZ2.1	sp	Full=(+)-alpha-pinene synthase, chloroplastic; Flags: Precursor	Cannabis sativa
AAB70907.1	gb	(-)-4S-limonene synthase	Abies grandis
AAB71084.1	gb	myrcene synthase	Abies grandis
AAB71085.1	gb	pinene synthase	Abies grandis
AAC26018.1	gb	(+)-sabinene synthase	Salvia officinalis
AAC37366.1	gb	4S-limonene synthase	Mentha spicata
AAD50304.1	gb	AF175323_1 limonene synthase	Mentha longifolia
AAF13356.1	gb	AF154124_1 (3R)-linalool synthase	Artemisia annua
AAF61453.1	gb	AF139205_1 beta-phellandrene synthase	Abies grandis
AAF61454.1	gb	AF139206_1 terpinolene synthase	Abies grandis
AAF61455.1	gb	AF139207_1 (-)-limonene/(-)-alpha-pinene synthase	Abies grandis
AAG09310.1	gb	AF178535_1 myrcene/ocimene synthase	Arabidopsis thaliana
AAK39127.2	gb	beta-phellandrene synthase-like protein	Picea abies
AAK39128.2	gb	AF369919_1 myrcene synthase-like protein	Picea abies
AAK58723.1	gb	AF276072_1 (-)-beta-pinene synthase	Artemisia annua
AAK83564.1	gb	pinene synthase	Abies grandis
AAK83565.1	gb	AF326518_1 (-)-4S-limonene synthase	Abies grandis
AAM53943.1	gb	AF514286_1 gamma-terpinene synthase	Citrus limon
AAM53944.1	gb	AF514287_1 (+)-limonene synthase 1	Citrus limon
AAM53945.1	gb	AF514288_1 (-)-beta-pinene synthase	Citrus limon
AAM53946.1	gb	AF514289_1 (+)-limonene synthase 2	Citrus limon
AAM89254.1	gb	AF527416_1 3-carene synthase	Salvia stenophylla
AAN65379.1	gb	E-beta-ocimene synthase	Arabidopsis thaliana
AAO61227.1	gb	alpha-terpineol synthase	Pinus taeda
AAO61228.1	gb	(+)-alpha-pinene synthase	Pinus taeda
AAO61229.1	gb	monoterpene synthase-like protein	Pinus taeda
AAO85532.1	gb	monoterpene synthase	Arabidopsis thaliana
AAX69063.1	gb	monoterpene synthase 1	Solanum lycopersicum
AAY88965.1	gb	geraniol synthase	Perilla citriodora
ABA86248.1	gb	(-)-limonene synthase	Picea sitchensis
ABB73044.1	gb	limonene synthase	Lavandula angustifolia
ABB73045.1	gb	linalool synthase	Lavandula angustifolia
ABD77416.1	gb	limonene synthase	Rosmarinus officinalis
ABH07677.1	gb	cineole synthase	Salvia fruticosa
ABH07678.1	gb	sabinene synthase	Salvia pomifera
ABI20515.1	gb	cinenol synthase	Rosmarinus officinalis
ABP01684.1	gb	pinene synthase	Rosmarinus officinalis
ABP88782.1	gb	plastid 1,8-cineol synthase precursor	Nicotiana suaveolens
ABR09286.1	gb	monoterpene synthase	Zea mays
ABR09287.1	gb	monoterpene synthase	Zea mays
ABR09288.1	gb	monoterpene synthase	Zea mays
ABR09289.1	gb	monoterpene synthase	Zea mays
ABR09290.1	gb	monoterpene synthase	Zea mays
ABR09291.1	gb	monoterpene synthase	Zea mays
ABR09292.1	gb	monoterpene synthase	Zea mays
ABW80964.1	gb	alpha pinene synthase	Chamaecyparis formosensis
ACM04452.2	gb	3-carene synthase	Picea glauca
ACM89961.1	gb	1,8 cineole synthase 2	Salvia fruticosa
ACN42009.1	gb	linalool synthase	Perilla setoyensis
ACN42010.1	gb	geraniol synthase	Perilla setoyensis
ACN42011.1	gb	linalool synthase	Perilla frutescens var. hirtella
ACN42012.1	gb	geraniol synthase	Perilla frutescens var. hirtella
ACN42013.2	gb	linalool synthase	Perilla frutescens var. hirtella
ADQ73632.1	gb	monoterpene synthase-like protein	Lavandula angustifolia
ADZ45498.1	gb	1,8-cineole synthase	Picea glauca
ADZ45499.1	gb	1,8-cineole synthase	Picea sitchensis
ADZ45500.1	gb	(-)-linalool synthase	Picea glauca
ADZ45501.1	gb	(-)-linalool synthase	Picea sitchensis
ADZ45502.1	gb	(-)-linalool synthase	Picea sitchensis
ADZ45503.1	gb	(-)-beta-phellandrene synthase	Picea sitchensis
ADZ45508.1	gb	(-)-alpha/beta-pinene synthase	Picea glauca
ADZ45510.1	gb	(+)-3-carene synthase	Picea engelmannii x Picea glauca
ADZ45511.1	gb	(+)-3-carene synthase	Picea sitchensis
AEE77074.1	gb	1,8-cineole synthase	Arabidopsis thaliana
AEE92791.1	gb	nerol synthase	Glycine max
AEJ91554.1	gb	trans-ocimene synthase	Litsea cubeba
AEJ91555.1	gb	alpha-thujene synthase	Litsea cubeba
AEJ91556.1	gb	alpha-thujene synthase/sabinene synthase	Litsea cubeba
AEX07418.1	gb	monoterpene synthase	Thymus caespititius
AEX07419.1	gb	monoterpene synthase	Thymus caespititius
AEX07420.1	gb	monoterpene synthase	Thymus caespititius
AEX07421.1	gb	monoterpene synthase	Thymus caespititius
AEX07422.1	gb	monoterpene synthase	Thymus caespititius
AEX07423.1	gb	monoterpene synthase	Thymus caespititius
AEX07424.1	gb	monoterpene synthase	Thymus caespititius
AEX07425.1	gb	monoterpene synthase	Thymus caespititius
AEX09186.1	gb	plastid terpineol synthase	Nicotiana langsdorffii
AFB82540.1	gb	plastid monoterpene synthase	Nicotiana alata
AFP23130.1	gb	monoterpene synthases	Picrorhiza kurrooa
AFU73842.1	gb	(-)-alpha/beta-pinene synthase	Pinus banksiana
AFU73843.1	gb	(-)-beta-pinene synthase	Pinus banksiana
AFU73844.1	gb	(-)-beta-pinene synthase	Pinus banksiana
AFU73845.1	gb	(-)-beta-pinene synthase	Pinus contorta
AFU73846.1	gb	monoterpene synthase like	Pinus contorta
AFU73847.1	gb	(+)-alpha pinene synthase	Pinus contorta
AFU73848.1	gb	monoterpene synthase like	Pinus banksiana
AFU73849.1	gb	monoterpene synthase like	Pinus banksiana
AFU73850.1	gb	(+)-alpha pinene synthase	Pinus banksiana
AFU73851.1	gb	(-)-camphene / (+)-alpha-pinene synthase	Pinus contorta
AFU73852.1	gb	(-)-beta-phellandrene synthase	Pinus contorta
AFU73853.1	gb	(-)-beta-phellandrene synthase	Pinus contorta
AFU73854.1	gb	(-)-beta-phellandrene synthase	Pinus banksiana
AFU73855.1	gb	(-)-alpha pinene synthase	Pinus contorta
AFU73856.1	gb	(-)-alpha pinene synthase	Pinus banksiana
AFU73857.1	gb	(+)-3-carene synthase	Pinus banksiana
AFU73859.1	gb	(+)-3-carene synthase	Pinus contorta
AFU73860.1	gb	alpha terpineol synthase	Pinus banksiana
AFU73861.1	gb	alpha terpineol /1,8-cineole synthase	Pinus contorta
AFW76598.1	gb	monoterpene synthase	Zea mays
AFW76599.1	gb	monoterpene synthase	Zea mays
AGK88254.1	gb	gamma-terpinene	Thymus caespititius
AGK88255.1	gb	gamma-terpinene	Thymus caespititius
AGK88256.1	gb	alpha-terpineol	Thymus caespititius
AGK88257.1	gb	alpha-terpineol	Thymus caespititius
AGK88258.1	gb	gamma-terpinene	Thymus caespititius
AGK88259.1	gb	alpha-terpineol	Thymus caespititius
AGK88260.1	gb	alpha-terpineol	Thymus caespititius
AGK88262.1	gb	gamma-terpinene	Thymus caespititius
AGN72799.1	gb	alpha pinene	Lavandula pedunculata subsp. lusitanica
AGN72804.1	gb	alpha fenchol	Lavandula viridis
AHJ57305.1	gb	chloroplast monoterpene synthase	Hedychium coronarium
B3TPQ7.1	sp	Full=Alpha-terpineol synthase, chloroplastic; Short=Mg17; Flags: Precursor	Magnolia grandiflora
B5A434.1	sp	Full=(+)-alpha-terpineol synthase; Short=SaMonoTPS1	Santalum album
BAC92722.1	dbj	limonene/borneol synthase	Chamaecyparis obtusa
BAD27258.1	dbj	gamma-terpinene synthase	Citrus unshiu
BAD91045.1	dbj	monoterpene synthase	Citrus unshiu
BAF02831.1	dbj	monoterpene synthase	Eucalyptus globulus
BAF73933.1	dbj	beta-pinene synthase	Citrus jambhiri
BAI53108.1	dbj	Terpinolene	Chamaecyparis obtusa
C1K5M3.1	sp	Full=Beta-phellandrene synthase (neryl-diphosphate-cyclizing), chloroplastic; Flags: Precursor	Solanum lycopersicum
CCM43927.1	emb	limonene synthase	Coffea arabica
CCM43928.1	emb	linalool/myrcene synthase	Coffea arabica
CCM43929.1	emb	linalool/myrcene synthase	Coffea arabica
E2E2P0.1	sp	Gamma-terpinene synthase, chloroplastic; Short=Ovtps2; AltName: Full=Alpha-terpinene synthase; Flags: Precursor	Origanum vulgare
F6M8I0.1	sp	Full=Monoterpene synthase; Short=SaMonoTPS1	Santalum album
G1JUH1.1	sp	Full=(-)-camphene/tricyclene synthase, chloroplastic; Short=SlTPS3; AltName: Full=(4S)-limonene synthase.; AltName: Full=Myrcene synthase; Flags: Precursor	Solanum lycopersicum
I6RE61.1	sp	Full=(E)-beta-ocimene synthase, chloroplastic; AltName: Full=Terpene synthase 4; Flags: Precursor	Matricaria chamomilla
NP_001106050.1	ref	monoterpene synthase	Zea mays
NP_001233809.1	ref	monoterpene synthase 2	Solanum lycopersicum
NP_189210.2	ref	1,8-cineole synthase	Arabidopsis thaliana
O23945.2	sp	Full=(-)-alpha-pinene synthase; Short=FvPINS	Fragaria vesca
O81191.1	sp	Full=1,8-cineole synthase, chloroplastic; Short=SCS; Flags: Precursor	Salvia officinalis
O81192.1	sp	BPPS_SALOF RecName: Full=(+)-bornyl diphosphate synthase, chloroplastic; Short=BPPS; AltName: Full=(+)-alpha-pinene synthase; AltName: Full=(+)-camphene synthase; AltName: Full=SBS; Flags: Precursor	Salvia officinalis
P0CJ43.1	sp	Full=(E)-beta-ocimene synthase, chloroplastic; AltName: Full=(E,E)-alpha-farnesene synthase; AltName: Full=Terpenoid synthase 2; Short=AtTPS02; Flags: Precursor	Arabidopsis thaliana
Q5SBP0.1	sp	Terpinolene synthase, chloroplastic; Flags: Precursor	Ocimum basilicum
Q5SBP1.1	sp	Beta-myrcene synthase, chloroplastic; Flags: Precursor	Ocimum basilicum
Q5SBP2.1	sp	(-)-endo-fenchol synthase, chloroplastic; Flags: Precursor	Ocimum basilicum
Q5SBP3.1	sp	Full=R-linalool synthase, chloroplastic; Flags: Precursor	Ocimum basilicum
Q6USK1.1	sp	Full=Geraniol synthase, chloroplastic; Short=ObGES; Flags: Precursor	Ocimum basilicum
Q6XDB5.1	sp	Full=Pinene synthase, chloroplastic; Short=PsTPS2; AltName: Full=(-)-(1S,5S)-pinene synthase; AltName: Full=Beta-geraniolene synthase; Flags: Precursor	Picea sitchensis
Q84KL6.1	sp	Full=(-)-alpha-pinene synthase, chloroplastic; AltName: Full=(+)-(3S:5S)-alpha-pinene synthase; AltName: Full=Synthase I; Flags: Precursor	Pinus taeda
Q84UV0.2	sp	Full=S-(+)-linalool synthase, chloroplastic; AltName: Full=Terpenoid synthase 14; Short=AtTPS14; Flags: Precursor	Arabidopsis thaliana
Q8GUE4.2	sp	Full=Geraniol synthase, chloroplastic; Short=CtGES; Flags: Precursor	Cinnamomum tenuipile
Q8H2B4.1	sp	R-linalool synthase, chloroplastic; Flags: Precursor	Mentha aquatica
Q93X23.1	sp	MYRS_QUEIL RecName: Full=Myrcene synthase, chloroplastic; Flags: Precursor	Quercus ilex
Q948Z0.1	sp	Full=Camphene synthase, chloroplastic; AltName: Full=(-)-(1S,4R)-camphene synthase; AltName: Full=Agg-cam; Flags: Precursor	Abies grandis
Q9LRZ6.1	sp	Full=Beta-myrcene/(E)-beta-ocimene synthase 2, chloroplastic; AltName: Full=Terpenoid synthase 24; Short=AtTPS24; Flags: Precursor	Arabidopsis thaliana
Q9SPN0.1	sp	Full=R-linalool synthase QH1, chloroplastic; Flags: Precursor	Artemisia annua
Q9ZUH4.1	sp	Full=Tricyclene synthase, chloroplastic; AltName: Full=(E)-beta-ocimene synthase 0e23; AltName: Full=Myrcene synthase 1; AltName: Full=Terpenoid synthase 10; Short=AtTPS10; Flags: Precursor	Arabidopsis thaliana

## Sheet: Di-TPSs
Additional File 1: Supplementary Table 1: The FB and PT Datasets. This File has Four Sheets, with data for each of the Function Based TPS Sub-Class. The last sheet is for the Prenyl Transferases. Sheet Names as well as the first row of each sheet shows the Sub-family. This sheet is for Mono-TPSs. It has four columns, Gene Accession ID, Source (which could be GenBank or the PDB), function or data …
Accession	Source	Protein name	Organism
3P5P	pdb	A Chain A, Crystal Structure Of Taxadiene Synthase From Pacific Yew (Taxus Brevifolia) In Complex With Mg2+ And 13-Aza-13,14-Dihydrocopalyl Diphosphate	Taxus brevifolia
3S9V	pdb	C Chain C, Abietadiene Synthase	Abies Grandis
4LIX	pdb	A Chain A, Crystal Structure Of Ent-copalyl Diphosphate Synthase From Arabidopsis Thaliana In Complex With (s)-15-aza-14,15-dihydrogeranylgeranyl Thiolodiphosphate At 1.55 A Resolution	Arabidopsis thaliana
A4KAG7.1	sp	KSL5_ORYSI RecName: Full=Ent-isokaur-15-ene synthase; AltName: Full=Ent-kaurene synthase-like 5; Short=OsKSL5; AltName: Full=Isokaurene synthase	Oryza sativa
A4KAG8.2	sp	KSL6_ORYSJ RecName: Full=Ent-isokaur-15-ene synthase; AltName: Full=Ent-kaurene synthase-like 5; Short=OsKS5; AltName: Full=Ent-kaurene synthase-like 6; Short=OsKS6; Short=OsKSL6; AltName: Full=Iso-kaurene synthase	Oryza sativa
AAB05407.1	gb	abietadiene cyclase	Abies grandis
AAB87091.1	gb	copalyl pyrophosphate synthase	Stevia rebaudiana
AAD34294.1	gb	AF097310_1 kaurene synthase	Stevia rebaudiana
AAD34295.1	gb	AF097311_1 kaurene synthase	Stevia rebaudiana
AAG02257.1	gb	taxadiene synthase	Taxus wallichiana var. chinensis
AAK83563.1	gb	abietadiene synthase	Abies grandis
AAK83566.1	gb	taxadiene synthase	Taxus brevifolia
AAR13860.1	gb	taxa-4(5),11(12)-diene synthase	Taxus canadensis
AAS18603.1	gb	taxadiene synthase	Taxus x media
ABA86246.1	gb	levopimaradiene/abietadiene-like synthase	Picea sitchensis
ADB55707.1	gb	ent-copalyl diphosphate synthase	Picea glauca
ADB55708.1	gb	(-)-ent-kaurene synthase	Picea glauca
ADI87447.1	gb	cembratrienol synthase 2b	Nicotiana sylvestris
ADI87448.1	gb	cembratrienol synthase 3	Nicotiana sylvestris
ADJ93862.1	gb	copal-8-ol diphosphate synthase	Cistus creticus subsp. creticus
ADL14246.1	gb	pimara-8(14),15-diene synthase	Taiwania cryptomerioides
ADW66454.1	gb	diterpene synthase (chloroplast)	Salvia sclarea
ADZ45512.1	gb	isopimaradiene synthase	Picea sitchensis
ADZ45517.1	gb	levopimaradiene/abietadiene synthase	Picea sitchensis
AET21246.1	gb	sclareol synthase	Salvia sclarea
AFU61897.1	gb	labd-13-en-8-ol diphosphate synthase	Salvia sclarea
AFU73862.1	gb	levopimaradiene/abietadiene synthase	Pinus contorta
AFU73863.1	gb	levopimaradiene/abietadiene synthase	Pinus contorta
AFU73865.1	gb	monofunctional isopimaradiene synthase	Pinus banksiana
AFU73867.1	gb	monofunctional pimaradiene synthase	Pinus banksiana
AFU73868.1	gb	monofunctional pimaradiene synthase	Pinus contorta
AGN70881.1	gb	ent-kaurene synthase	Plectranthus barbatus
AGN70882.1	gb	ent-kaurene synthase	Euphorbia peplus
AGN70883.1	gb	ent-copalyl diphosphate synthase	Euphorbia peplus
AGN70885.1	gb	levopimaradiene/abietadiene synthase, partial	Pseudolarix amabilis
AGN70886.1	gb	manoyl oxide synthase	Grindelia hirsutula
AGN70887.1	gb	labda-13-en-8-ol diphosphate synthase	Grindelia hirsutula
AGN70888.1	gb	geranyllinalool synthase	Grindelia hirsutula
AGN95433.1	gb	cis-abienol synthase	Nicotiana tabacum
BAD54752.1	dbj	ent-sandaaracopimaradiene synthase	Oryza sativa Japonica Group
BAE72099.1	dbj	ent-kaurene synthase 1	Oryza sativa Japonica Group
BAE72100.1	dbj	ent-kaurene synthase like 5	Oryza sativa Japonica Group
BAE72101.1	dbj	ent-kaurene synthase like 6	Oryza sativa Japonica Group
BAE98301.1	dbj	ent-kaurene synthase like 3	Oryza sativa Japonica Group
BAL41682.1	dbj	miltiradiene synthase	Selaginella moellendorffii
CBL42915.1	emb	copalyldiphosphate synthase	Helianthus annuus
CBM82408.1	emb	kaurene synthase	Helianthus annuus
CBM82409.1	emb	kaurene synthase	Helianthus annuus
CCD33018.1	emb	8-hydroxy-copalyl diphosphate synthase	Nicotiana tabacum
G1DGI7.2	sp	TPS7_SELML RecName: Full=(13E)-labda-7,13-dien-15-ol synthase; Short=SmCPSKSL1; AltName: Full=Labda-7,13E-dien-15-ol-producing bifunctional diterpene synthase; AltName: Full=Terpene synthase 7; Short=SmTPS7	Selaginella moellendorffii
H8ZM70.1	sp	LAS_ABIBA RecName: Full=Bifunctional abietadiene synthase, chloroplastic; AltName: Full=Abietadiene cyclase; AltName: Full=Diterpene synthase TPS1; Short=AbdiTPS1; AltName: Full=Levopimaradiene/abietadiene synthase; Short=AbLAS; Includes: RecName: Full=Abietadiene synthase; AltName: Full=Levopimaradiene synthase; AltName: Full=Neoabietadiene synthase; Includes: RecName: Full=Copalyl diphosphate s…	Abies balsamea
H8ZM71.1	sp	ISO_ABIBA RecName: Full=Bifunctional isopimaradiene synthase, chloroplastic; Short=AbIso; AltName: Full=Diterpene synthase TPS2; Short=AbdiTPS2; Includes: RecName: Full=Isopimara-7,15-diene synthase; Short=Isopimaradiene synthase; Includes: RecName: Full=Copalyl diphosphate synthase; Flags: Precursor	Abies balsamea
H8ZM73.1	sp	CAS_ABIBA RecName: Full=Bifunctional cis-abienol synthase, chloroplastic; AltName: Full=Diterpene synthase TPS4; Short=AbdiTPS4; Flags: Precursor	Abies balsamea
J9QS23.1	sp	TPS9_SELML RecName: Full=Copalyl diphosphate synthase 1; AltName: Full=Terpene synthase 9; Short=SmTPS9	Selaginella moellendorffii
J9R388.2	sp	TPS10_SELML RecName: Full=Copalyl diphosphate synthase 2; AltName: Full=Terpene synthase 10; Short=SmTPS10	Selaginella moellendorffii
P59287.1	sp	CASS_RICCO RecName: Full=Casbene synthase, chloroplastic; Flags: Precursor	Ricinus communis
Q00G37.2	sp	KSL7_ORYSI RecName: Full=Ent-cassa-12,15-diene synthase; AltName: Full=Diterpene cyclase 1; Short=OsDTC1; AltName: Full=Ent-kaurene synthase-like 7; Short=OsKSL7	Oryza sativa
Q0E088.1	sp	KSL7_ORYSJ RecName: Full=Ent-cassa-12,15-diene synthase; AltName: Full=Diterpene cyclase 1; Short=OsDTC1; AltName: Full=Ent-kaurene synthase-like 7; Short=OsKSL7; AltName: Full=OsKS3	Oryza sativa
Q0JA82.1	sp	KS1_ORYSJ RecName: Full=Ent-kaur-16-ene synthase, chloroplastic; AltName: Full=Ent-kaurene synthase B; AltName: Full=Kaurene synthase 1; Short=OsKS1; Flags: Precursor	Oryza sativa
Q0JA83.1	sp	KSL3_ORYSJ RecName: Full=Ent-kaurene synthase-like 3; Short=OsKS3; Short=OsKSL3; AltName: Full=Ent-kaurene synthase-like 2; Short=OsKS2	Oryza sativa
Q0JEZ8.1	sp	KSL4_ORYSJ RecName: Full=Syn-pimara-7,15-diene synthase; AltName: Full=9-beta-pimara-7,15-diene synthase; AltName: Full=Ent-kaurene synthase-like 4; Short=OsKS4; Short=OsKSL4; AltName: Full=OsDTS2	Oryza sativa
Q1AHB2.1	sp	KSL11_ORYSI RecName: Full=Stemod-13(17)-ene synthase; AltName: Full=Ent-kaurene synthase-like 11; Short=OsKSL11; AltName: Full=Stemodene synthase	Oryza sativa
Q2QQJ5.2	sp	KSL10_ORYSJ RecName: Full=Ent-sandaracopimara-8(14),15-diene synthase; AltName: Full=Ent-kaurene synthase-like 10; Short=OsKSL10; AltName: Full=Ent-sandaracopimaradiene synthase; AltName: Full=Gamma-curcumene synthase	Oryza sativa
Q38802.1	sp	KSA_ARATH RecName: Full=Ent-copalyl diphosphate synthase, chloroplastic; Short=AtCPS; Short=Ent-CDP synthase; AltName: Full=Ent-kaurene synthase A; Short=KSA; AltName: Full=Protein GA REQUIRING 1; Flags: Precursor	Arabidopsis thaliana
Q675L4.1	sp	TPSD1_PICAB RecName: Full=Levopimaradiene synthase, chloroplastic; AltName: Full=Diterpene synthase; AltName: Full=PaTPS-LAS; Includes: RecName: Full=Levopimaradiene synthase; Includes: RecName: Full=Copalyl diphosphate synthase; Flags: Precursor	Picea abies
Q675L5.2	sp	TPSD2_PICAB RecName: Full=Isopimaradiene synthase, chloroplastic; AltName: Full=Diterpene synthase; AltName: Full=PaTPS-Iso; Includes: RecName: Full=Isopimara-7,15-diene synthase; Short=Isopimaradiene synthase; Includes: RecName: Full=Copalyl diphosphate synthase; Flags: Precursor	Picea abies
Q6BDZ9.2	sp	KSL8_ORYSJ RecName: Full=Stemar-13-ene synthase; AltName: Full=Diterpene cyclase 2; Short=OsDTC2; AltName: Full=Ent-kaurene synthase-like 8; Short=OsKSL8; AltName: Full=Stemarene synthase	Oryza sativa
Q6Z5J6.1	sp	KSL5_ORYSJ RecName: Full=Ent-pimara-8(14),15-diene synthase; AltName: Full=Ent-kaurene synthase-like 5; Short=OsKS5; Short=OsKSL5; AltName: Full=Ent-kaurene synthase-like 6; Short=OsKS6	Oryza sativa
Q93YV0.1	sp	GES_ARATH RecName: Full=(E,E)-geranyllinalool synthase; AltName: Full=Terpenoid synthase 4; Short=AtTPS04	Arabidopsis thaliana
Q947C4.1	sp	TPSD1_GINBI RecName: Full=Levopimaradiene synthase, chloroplastic; AltName: Full=Diterpene synthase; AltName: Full=GbTPS-Lev; Includes: RecName: Full=Levopimaradiene synthase; Includes: RecName: Full=Copalyl diphosphate synthase; Flags: Precursor	Ginkgo biloba
Q9SAK2.1	sp	KSB_ARATH RecName: Full=Ent-kaur-16-ene synthase, chloroplastic; AltName: Full=Ent-kaurene synthase; Short=AtKS; AltName: Full=Ent-kaurene synthase B; Short=KSB; AltName: Full=Protein GA REQUIRING 2; Flags: Precursor	Arabidopsis thaliana

## Sheet: SesquiTPSs
Additional File 1: Supplementary Table 1: The FB and PT Datasets. This File has Four Sheets, with data for each of the Function Based TPS Sub-Class. The last sheet is for the Prenyl Transferases. Sheet Names as well as the first row of each sheet shows the Sub-family. This sheet is for Mono-TPSs. It has four columns, Gene Accession ID, Source (which could be GenBank or the PDB), function or data …
Accession	Source	Protein name	Organism
3G4D	pdb	B Chain B, Crystal Structure Of (+)-Delta-Cadinene Synthase From Gossypium Arboreum And Evolutionary Divergence Of Metal Binding Motifs For Catalysis	Gossypium Arboreum
3LZ9	pdb	A Chain A, The Crys tal Structure Of 5-Epi-Aristolochene Synthase M4 Mut Complexed With (2-Trans,6-Trans)-2-Fluorofarnesyl Diphospha	Nicotiana tabacum
4FJQ	pdb	A Chain A, Crystal Structure Of An Alpha-bisabolol Synthase	Artemisia annua
4GAX	pdb	A Chain A, Crystal Structure Of An Alpha-bisabolol Synthase Mutant	Artemisia annua
5EAT	pdb	A Chain A, 5-Epi-Aristolochene Synthase From Nicotiana Tabacum With Substrate Analog Farnesyl Hydroxyphosphonate	Nicotiana Tabacum
5EAU	pdb	A Chain A, 5-Epi-Aristolochene Synthase From Nicotiana Tabacum	Nicotiana Tabacum
AAB95209.1	gb	(E)-B-farnesene synthase	Mentha x piperita
AAC05727.1	gb	d-selinene synthase	Abies grandis
AAC31570.2	gb	sesquiterpene synthase	Elaeis oleifera
AAD51718.1	gb	(+)-delta-cadinene sythase	Gossypium arboreum
AAG09949.1	gb	AF171216_1 vetispiradiene synthase	Solanum lycopersicum
AAG41891.1	gb	AF279455_1 sesquiterpene synthase 1	Solanum habrochaites
AAG41892.1	gb	AF279456_1 sesquiterpene synthase 2	Solanum habrochaites
AAK83561.1	gb	delta-selinene synthase	Abies grandis
AAL79181.1	gb	beta-caryophyllene synthase QHS1	Artemisia annua
AAM11626.1	gb	AF489964_1 germacrene A synthase LTC1	Lactuca sativa
AAM11627.1	gb	AF489965_1 germacrene A synthase LTC2	Lactuca sativa
AAP05760.1	gb	AF484123_1 5-epi-aristolochene synthase 12	Nicotiana attenuata
AAP05761.1	gb	AF484124_1 5-epi-aristolochene synthase 34	Nicotiana attenuata
AAP05762.1	gb	AF484125_1 5-epi-aristolochene synthase 37	Nicotiana attenuata
AAP79448.1	gb	epi-arisotolchene synthase 110	Nicotiana tabacum
AAS86319.1	gb	gamma-curcumene synthase	Pogostemon cablin
AAS86320.1	gb	germacrene D synthase	Pogostemon cablin
AAS86321.1	gb	germacrene A synthase	Pogostemon cablin
AAS86322.1	gb	germacrene D synthase	Pogostemon cablin
AAS88576.1	gb	terpene synthase 6	Zea mays
AAT72931.1	gb	cascarilladiene synthase	Solidago canadensis
AAX39387.1	gb	(E)-beta-farnesene synthase	Artemisia annua
AAX40666.1	gb	sesquiterpene synthase	Fabiana imbricata
AAX44033.1	gb	(+)-delta-cadinene synthase	Gossypium hirsutum
AAX44034.1	gb	(+)-delta-cadinene synthase	Gossypium hirsutum
AAX99146.1	gb	terpene synthase 10	Zea mays
AAX99148.1	gb	terpene synthase 8	Zea mays
AAX99149.1	gb	terpene synthase 2	Zea mays
AAX99150.1	gb	terpene synthase 3	Zea mays
AAY41421.2	gb	germacrene A synthase 1	Helianthus annuus
ABA86249.1	gb	delta-selinene-like synthase	Picea sitchensis
ABB51572.1	gb	amorpha-4,11-diene synthase	Artemisia annua
ABB73046.1	gb	trans-alpha-bergamotene synthase	Lavandula angustifolia
ABC87816.1	gb	patchoulol synthase	Pogostemon cablin
ABE03980.1	gb	germacrene A synthase	Artemisia annua
ABJ16553.1	gb	(E)-beta-caryophyllene/beta-elemene synthase	Oryza sativa Japonica Group
ABJ16554.1	gb	farnesol synthase	Oryza sativa Japonica Group
ABX57720.1	gb	sesquiterpene synthase	Vanda hybrid cultivar
ABY49939.1	gb	germacrene A synthase 2	Helianthus annuus
ACF05529.1	gb	sesquiterpene synthase	Oryza sativa Japonica Group
ACN58564.1	gb	(E)-beta-caryophyllene synthase	Arabidopsis lyrata subsp. petraea
ACN67535.1	gb	beta-caryophyllene synthase	Mikania micrantha
ADK94034.1	gb	alpha-copaene synthase	Eleutherococcus trifoliatus
ADO87003.1	gb	b-bisabolene synthase	Santalum austrocaledonicum
ADP30866.1	gb	santalene bergamotene synthase 1	Santalum album
ADP30867.1	gb	santalene bergamotene synthase 2	Santalum album
ADR71055.1	gb	Tps2-1	Clausena lansium
ADZ45514.1	gb	(E,E)-alpha-farnesene synthase/(E)-beta-ocimene synthase	Picea engelmannii x Picea glauca
ADZ45515.1	gb	longifolene synthase	Picea engelmannii x Picea glauca
ADZ45516.1	gb	alpha-longipinene synthase	Picea sitchensis
AEF32534.1	gb	sesquiterpene synthase	Santalum album
AEF32535.1	gb	sesquiterpene synthase	Santalum austrocaledonicum
AEF32536.1	gb	sesquiterpene synthase	Santalum spicatum
AEM23825.1	gb	sesquiterpene synthase	Solanum habrochaites
AEM23826.1	gb	sesquiterpene synthase	Solanum habrochaites
AEM23827.1	gb	sesquiterpene synthase	Solanum habrochaites
AEM23828.1	gb	sesquiterpene synthase	Solanum habrochaites
AEM23829.1	gb	sesquiterpene synthase	Solanum habrochaites
AEM23830.1	gb	sesquiterpene synthase	Solanum habrochaites
AEM23832.1	gb	sesquiterpene synthase	Solanum lycopersicum
AEQ27767.1	gb	sesquiterpene synthase	Ricinus communis
AFE56211.1	gb	terpene synthase	Camellia sinensis
AFJ23663.1	gb	beta-cadinene synthase	Chamaecyparis formosensis
AFQ23183.1	gb	sesquiterpene synthase	Gossypium hirsutum
AFR23369.1	gb	bicyclogermacrene synthase	Phyla dulcis
AFR23370.1	gb	beta-caryophyllene synthase	Phyla dulcis
AFR23371.1	gb	trans-alpha-bergamotene synthase	Phyla dulcis
AFR23372.1	gb	(+)-epi-alpha-bisabolol synthase	Phyla dulcis
AFV09098.1	gb	sesquiterpene synthase 1	Thapsia garganica
AFV40969.1	gb	alpha-bisabolol synthase	Artemisia annua
AGB05610.1	gb	sesquiterpene synthase 1	Valeriana officinalis
AGB05611.1	gb	sesquiterpene synthase 2	Valeriana officinalis
AGB05612.1	gb	sesquiterpene synthase 3	Valeriana officinalis
AGB05613.1	gb	sesquiterpene synthase 4	Valeriana officinalis
AGB05614.1	gb	sesquiterpene synthase 5	Valeriana officinalis
AGB05616.1	gb	sesquiterpene synthase 7	Valeriana officinalis
AGD80135.1	gb	germacrene A synthase	Achillea millefolium
AGI92545.1	gb	delta-guaiene synthase	Aquilaria sinensis
AGL98418.1	gb	cadinol synthase	Lavandula angustifolia
AGL98419.1	gb	B-caryophyllene synthase	Lavandula angustifolia
AGL98420.1	gb	germacrene-D synthase	Lavandula angustifolia
AGN72800.1	gb	germacrene A	Lavandula pedunculata subsp. lusitanica
AGN72806.1	gb	germacrene A	Lavandula viridis
AGS16741.1	gb	sesquiterpene synthase	Panax ginseng
AGU13712.1	gb	9-epi-caryophyllene synthase	Lavandula x intermedia
AGV28055.1	gb	sesquiterpene synthase	Azadirachta indica var. indica
AGV40228.1	gb	sesquiterpene synthase	Aquilaria sinensis
AHH25146.1	gb	delta guaiene synthase	Aquilaria microcarpa
B2KSJ5.1	sp	GCSY1_CUCME RecName: Full=(+)-gamma-cadinene synthase; Short=CmTpsNY; AltName: Full=(+)-delta-cadinene synthase	Cucumis melo
B2KSJ6.1	sp	AFSY1_CUCME RecName: Full=Alpha-farnesene synthase; Short=CmTpsDul	Cucumis melo
B3TPQ6.1	sp	BCUSY_MAGGA RecName: Full=Beta-cubebene synthase; Short=Mg25	Magnolia grandiflora
B3TPQ7.1	sp	ATESY_MAGGA RecName: Full=Alpha-terpineol synthase, chloroplastic; Short=Mg17; Flags: Precursor	Magnolia grandiflora
B5A435.1	sp	STPS1_SANAL RecName: Full=Sesquiterpene synthase; Short=SaSesquiTPS1	Santalum album
B9RXW0.2	sp	TPS7_RICCO RecName: Full=Alpha-farnesene synthase; AltName: Full=(E,E)-alpha-farnesene synthase; AltName: Full=Terpene synthase 7; Short=RcSeTPS7	Ricinus communis
B9S9Z3.1	sp	TPS1_RICCO RecName: Full=Alpha-copaene synthase; AltName: Full=(+)-delta-cadinene synthase; AltName: Full=Terpene synthase 1; Short=RcSeTPS1	Ricinus communis
B9SBU9.2	sp	TPS5_RICCO RecName: Full=Terpene synthase 5; Short=RcSeTPS5	Ricinus communis
B9T536.1	sp	TPS10_RICCO RecName: Full=Terpene synthase 10; Short=RcSeTPS10	Ricinus communis
BAA82108.1	dbj	vetispiradiene synthase	Solanum tuberosum
BAA82109.1	dbj	vetispiradiene synthase	Solanum tuberosum
BAA82141.1	dbj	vetispiradiene synthase	Solanum tuberosum
BAG12022.1	dbj	beta-eudesmol synthase	Zingiber zerumbet
BAG50432.1	dbj	sesquiterpene synthase 5	Zingiber zerumbet
BAG50434.1	dbj	sesquiterpene synthase 4	Zingiber zerumbet
BAG50437.1	dbj	sesquiterpene synthase 3	Zingiber zerumbet
BAG50438.1	dbj	sesquiterpene synthase 6	Zingiber zerumbet
BAG50439.1	dbj	sesquiterpene synthase 7	Zingiber zerumbet
BAI67935.1	dbj	sesquiterpene synthase	Zingiber officinale
BAI67936.1	dbj	sesquiterpene synthase	Zingiber officinale
BAI67937.1	dbj	sesquiterpene synthase	Zingiber officinale
BAJ46125.1	dbj	sesquiterpene synthase	Toona sinensis
BAM24405.1	dbj	sesquiterpene synthase	Toona sinensis
C5YHH7.2	sp	TPS1_SORBI RecName: Full=Zingiberene synthase; Short=SbTPS1	Sorghum bicolor
C5YHI2.2	sp	TPS2_SORBI RecName: Full=Beta-sesquiphellandrene synthase; Short=SbTPS2	Sorghum bicolor
C7E5V7.1	sp	FARS_ZEAMM RecName: Full=(E)-beta-farnesene synthase; AltName: Full=Terpene synthase 10	Zea mays subsp. mexicana
C7E5V8.1	sp	FARS_ZEAMH RecName: Full=(E)-beta-farnesene synthase; AltName: Full=Terpene synthase 10	Zea mays subsp. huehuetenangensis
C7E5V9.1	sp	FARS_ZEADI RecName: Full=(E)-beta-farnesene synthase; AltName: Full=Terpene synthase 10	Zea diploperennis
C7E5W0.1	sp	FARS_ZEAPE RecName: Full=(E)-beta-farnesene synthase; AltName: Full=Terpene synthase 10	Zea perennis
CAB94691.1	emb	amorpha-4,11-diene synthase	Artemisia annua
D0VMR6.1	sp	DGUS1_AQUCR RecName: Full=Delta-guaiene synthase 1	Aquilaria crassna
D0VMR7.1	sp	DGUS2_AQUCR RecName: Full=Delta-guaiene synthase 2	Aquilaria crassna
D0VMR8.1	sp	DGUS3_AQUCR RecName: Full=Delta-guaiene synthase 3	Aquilaria crassna
D2YZP9.1	sp	BISS_ZINOF RecName: Full=(S)-beta-bisabolene synthase; AltName: Full=Terpene synthase 1; Short=ZoTPS1	Zingiber officinale
E2E2N7.1	sp	BCGS_ORIVU RecName: Full=Bicyclogermacrene synthase; Short=Ovtps4	Origanum vulgare
E3W203.1	sp	SAUSY_SANAS RecName: Full=Santalene synthase; Short=SauSSy; AltName: Full=Alpha-santalene synthase; AltName: Full=Beta-santalene synthase; AltName: Full=Exo-alpha-bergamotene synthase	Santalum austrocaledonicum
E3W204.1	sp	SPISY_SANSP RecName: Full=Santalene synthase; Short=SspiSSy; AltName: Full=Alpha-santalene synthase; AltName: Full=Beta-santalene synthase; AltName: Full=Exo-alpha-bergamotene synthase	Santalum spicatum
E3W206.1	sp	SPIBS_SANSP RecName: Full=Alpha-bisabolol synthase; Short=SspiBS	Santalum austrocaledonicum
E3W207.1	sp	SAUSS_SANAS RecName: Full=Sesquiterpene synthase; Short=SauSesquiTPS	Santalum austrocaledonicum
E3W208.1	sp	SPISS_SANSP RecName: Full=Sesquiterpene synthase; Short=SspiSesquiTPS	Santalum spicatum
EMS57626.1	gb	Acyclic sesquiterpene synthase	Triticum urartu
G5CV46.1	sp	TPS31_SOLLC RecName: Full=Viridiflorene synthase; Short=SlTPS31	Solanum lycopersicum
I6QPS5.1	sp	TPS5_MATRE RecName: Full=(-)-germacrene D synthase; AltName: Full=Terpene synthase 5	Matricaria chamomilla var. recutita
I6QSN0.1	sp	TPS3_MATRE RecName: Full=Germacrene-A synthase; AltName: Full=Terpene synthase 3	Matricaria chamomilla var. recutita
I6R4V5.1	sp	TPS2_MATRE RecName: Full=Alpha-isocomene synthase; AltName: Full=Terpene synthase 2	Matricaria chamomilla var. recutita
I6RAQ6.1	sp	TPS1_MATRE RecName: Full=(-)-beta-caryophyllene synthase; AltName: Full=Terpene synthase 1	Matricaria chamomilla var. recutita
J7LP58.1	sp	TPS1_PHYDL RecName: Full=Bifunctional sesquiterpene synthase 1; AltName: Full=Alpha-copaene synthase; AltName: Full=Delta-cadinene synthase; AltName: Full=Terpene synthase 1; Short=LdTPS1	Phyla dulcis
J9RLZ7.1	sp	TPS1_VALOF RecName: Full=Germacrene C/D synthase; AltName: Full=Terpene synthase 1; Short=VoTPS1	Valeriana officinalis
K4LMW2.1	sp	STS2_THAGA RecName: Full=Sesquiterpene synthase 2; AltName: Full=Kunzeaol synthase STS2	Thapsia garganica
NP_001105097.1	ref	acyclic sesquiterpene synthase	Zea mays
NP_001105850.1	ref	(E)-beta-farnesene synthase	Zea mays
NP_001105950.1	ref	(S)-beta-macrocarpene synthase	Zea mays
NP_001190374.1	ref	alpha-humulene/(-)-(E)-beta-caryophyllene synthase	Arabidopsis thaliana
NP_001234060.1	ref	germacrene C synthase	Solanum lycopersicum
NP_001239042.1	ref	sesquiterpene synthase	Solanum lycopersicum
NP_001268215.1	ref	valencene synthase	Vitis vinifera
NP_001275785.1	ref	valencene synthase	Citrus sinensis
NP_199276.1	ref	sesquiterpene synthase	Arabidopsis thaliana
O64405.1	sp	TPSD5_ABIGR RecName: Full=Gamma-humulene synthase; AltName: Full=Agfghum	Abies grandis
O65323.1	sp	5EAS_CAPAN RecName: Full=5-epiaristolochene synthase	Capsicum annuum
Q39978.2	sp	VTSS1_HYOMU RecName: Full=Vetispiradiene synthase 1; Short=HVS1	Solanum lycopersicum
Q4U3F6.2	sp	CS_HELAN RecName: Full=Alpha-copaene synthase; AltName: Full=Alpha-humulene synthase; AltName: Full=Alpha-muurolene synthase; AltName: Full=Delta-cadinene synthase; Short=HaCS; AltName: Full=Terpene synthase 2; Short=HaTPS2	Helianthus annuus
Q5SBP4.1	sp	AZIS_OCIBA RecName: Full=Alpha-zingiberene synthase	Ocimum basilicum
Q5SBP5.1	sp	GCS1_OCIBA RecName: Full=Gamma-cadinene synthase; AltName: Full=(+)-gamma-cadinene synthase	Ocimum basilicum
Q5SBP6.1	sp	GDS_OCIBA RecName: Full=Germacrene-D synthase; AltName: Full=(-)-germacrene D synthase	Ocimum basilicum
Q5SBP7.1	sp	SELS_OCIBA RecName: Full=Selinene synthase	Ocimum basilicum
Q675L0.1	sp	TPSLS_PICAB RecName: Full=Longifolene synthase; Short=PaTPS-Lon	Picea abies
Q6JD69.1	sp	TPS5B_MAIZE RecName: Full=Inactive sesquithujene synthase B; AltName: Full=Terpene synthase 5; Short=tps5-Del2	Zea mays
Q6JD70.1	sp	TPS5A_MAIZE RecName: Full=Sesquithujene synthase A; AltName: Full=Terpene synthase 5; Short=tps5-Del1	Zea mays
Q6JD71.1	sp	TPS4B_MAIZE RecName: Full=Inactive 7-epi-sesquithujene synthase; AltName: Full=Terpene synthase 4; Short=tps4-Del1	Zea mays
Q6JD73.1	sp	TPS4A_MAIZE RecName: Full=7-epi-sesquithujene synthase; AltName: Full=Terpene synthase 4; Short=tps4-B73	Zea mays
Q6Q3H3.1	sp	TPSGD_VITVI RecName: Full=(-)-germacrene D synthase	Vitis vinifera
Q84KL5.1	sp	PT5_PINTA RecName: Full=Alpha-farnesene synthase	Pinus taeda
Q84UU4.2	sp	HUMS_ARATH RecName: Full=Alpha-humulene/(-)-(E)-beta-caryophyllene synthase; AltName: Full=Terpenoid synthase 21; Short=AtTPS21	Arabidopsis thaliana
Q8LSC2.1	sp	GASS_CICIN RecName: Full=Germacrene A synthase short form; Short=CiGASsh	Cichorium intybus
Q8LSC3.1	sp	GASL_CICIN RecName: Full=Germacrene A synthase long form; Short=CiGASlo	Cichorium intybus
Q94JS8.1	sp	FARS_CITJU RecName: Full=(E)-beta-farnesene synthase; Short=CjFS; AltName: Full=Terpene synthase 10	Citrus junos
Q9FXY7.1	sp	FARS_ARTAN RecName: Full=(E)-beta-farnesene synthase; Short=AaFS; AltName: Full=Terpene synthase 10	Artemisia annua
Q9LLR9.1	sp	ECS1_ARTAN RecName: Full=Epi-cedrol synthase; AltName: Full=8-epicedrol synthase	Artemisia annua
Q9T0J9.2	sp	GBIS1_ARATH RecName: Full=(Z)-gamma-bisabolene synthase 1; AltName: Full=Terpenoid synthase 12; Short=AtTPS12	Arabidopsis thaliana
Q9T0K1.2	sp	GBIS2_ARATH RecName: Full=(Z)-gamma-bisabolene synthase 2; AltName: Full=Terpenoid synthase 13; Short=AtTPS13	Arabidopsis thaliana
Q9XJ32.1	sp	VTSS1_SOLTU RecName: Full=Vetispiradiene synthase 1	Solanum tuberosum

## Sheet: Prenyl Transferases
Additional File 1: Supplementary Table 1: The FB and PT Datasets. This File has Four Sheets, with data for each of the Function Based TPS Sub-Class. The last sheet is for the Prenyl Transferases. Sheet Names as well as the first row of each sheet shows the Sub-family. This sheet is for Mono-TPSs. It has four columns, Gene Accession ID, Source (which could be GenBank or the PDB), function or data …
Accession/Locus id	Protein	Organism
1872500	farnesyl phosphatase synthase precursor	Arabidopsis thaliana
68165941	farnesyl diphosphate synthase	Panax ginseng
42558474	farnesyl diphosphate synthase	Taxus x media
75250205	Geranylgeranyl pyrophosphate synthase	Hevea brasiliensis
1146163	farnesyl diphosphate synthase	Arabidopsis thaliana
32329199	farnesyl diphosphate synthase	Artemisia spiciformis
14488053	farnesyl diphosphate synthase	Mentha x piperita
33340602	farnesyl diphosphate synthase	Zea mays
159470041	farnesyl diphosphate synthase	Chlamydomonas reinhardtii
158277426	farnesyl diphosphate synthase	Chlamydomonas reinhardtii
300431229	farnesyl diphosphate synthase	Aralia elata
34013692	farnesyl diphosphate synthase	Hevea brasiliensis
1233266385	farnesyl diphosphate synthase	Eucommia ulmoides
1166959295	farnesyl diphosphate synthase	Lepidium apetalum
526117810	farnesyl diphosphate synthase	Vitis vinifera
671211614	farnesyl diphosphate synthase	Panax notoginseng
808032775	farnesyl diphosphate synthase	Astragalus membranaceus
674238583	farnesyl diphosphate synthase	Arabis alpina
302953106	farnesyl diphosphate synthase	Bupleurum chinense
300119973	farnesyl diphosphate synthase	Panax quinquefolius
224808192	farnesyl diphosphate synthase	Euphorbia pekinensis
373842322	farnesyl diphosphate synthase	Eleutherococcus senticosus
309951535	farnesyl diphosphate synthase	Catharanthus roseus
317135035	farnesyl diphosphate synthase	Bacopa monnieri
55710092	farnesyl diphosphate synthase	Centella asiatica
1022770	farnesyl diphosphate synthase	Artemisia annua
151415019	farnesyl diphosphate synthase	Matricaria chamomilla var. recutita
4324960	farnesyl diphosphate synthase	Artemisia annua
22676905	farnesyl diphosphate synthase	Hevea brasiliensis
4063829	farnesyl diphosphate synthase	Oryza sativa Japonica Group
1532052	farnesyl diphosphate synthase	Parthenium argentatum
1532050	farnesyl diphosphate synthase	Parthenium argentatum
62199628	farnesyl diphosphate synthase	Vitis vinifera
963527815	farnesyl diphosphate synthase	Leucosceptrum canum
777850762	farnesyl diphosphate synthase	Tripterygium wilfordii
777850760	farnesyl diphosphate synthase	Tripterygium wilfordii
671183990	farnesyl diphosphate synthase	Gynostemma pentaphyllum
414091127	farnesyl diphosphate synthase	Leibnitzia anandria
414091125	farnesyl diphosphate synthase	Taraxacum mongolicum
414091123	farnesyl diphosphate synthase	Tanacetum coccineum
414091121	farnesyl diphosphate synthase	Leucanthemum vulgare
414091119	farnesyl diphosphate synthase	Chrysanthemum lavandulifolium
414091117	farnesyl diphosphate synthase	Achillea asiatica
414091115	farnesyl diphosphate synthase	Leibnitzia anandria
414091113	farnesyl diphosphate synthase	Taraxacum mongolicum
414091111	farnesyl diphosphate synthase	Helianthus annuus
414091109	farnesyl diphosphate synthase	Aster ageratoides
414091107	farnesyl diphosphate synthase	Tanacetum coccineum
414091105	farnesyl diphosphate synthase	Leucanthemum vulgare
414091103	farnesyl diphosphate synthase	Chrysanthemum lavandulifolium
414091101	farnesyl diphosphate synthase	Achillea asiatica
1214647078	farnesyl diphosphate synthase	Chamaemelum nobile
971511809	farnesyl diphosphate synthase	Klebsormidium nitens
1132401243	farnesyl diphosphate synthase	Hedera helix
1074044873	farnesyl diphosphate synthase	Morus alba
1021315823	farnesyl diphosphate synthase	Camellia sinensis
959478764	farnesyl diphosphate synthase	Hevea brasiliensis
959478762	farnesyl diphosphate synthase	Hevea brasiliensis
959478760	farnesyl diphosphate synthase	Hevea brasiliensis
959478758	farnesyl diphosphate synthase	Hevea brasiliensis
862574746	farnesyl diphosphate synthase	Nicotiana benthamiana
850224043	farnesyl diphosphate synthase	Panax japonicus
545368538	farnesyl diphosphate synthase	Coccomyxa subellipsoidea C-169
672930589	farnesyl diphosphate synthase	Panax notoginseng
666422592	farnesyl diphosphate synthase	Azadirachta indica
521953403	farnesyl diphosphate synthase	Lavandula angustifolia
539369739	farnesyl diphosphate synthase	Santalum album
675397096	farnesyl diphosphate synthase	Pinus massoniana
657305027	farnesyl diphosphate synthase	Astragalus membranaceus
654158614	farnesyl diphosphate synthase	Tetraselmis sp. GSL018
654156613	farnesyl diphosphate synthase	Tetraselmis sp. GSL018
631799186	farnesyl diphosphate synthase	Taraxacum kok-saghyz
529276257	farnesyl diphosphate synthase	Panax notoginseng
374079227	farnesyl diphosphate synthase	Santalum album
484847891	farnesyl diphosphate synthase	Panax quinquefolius
469473885	farnesyl diphosphate synthase	Asparagus officinalis
440385687	farnesyl diphosphate synthase	Tanacetum cinerariifolium
343466171	farnesyl diphosphate synthase	Siraitia grosvenorii
384251028	farnesyl diphosphate synthase	Coccomyxa subellipsoidea C-169
334086825	farnesyl diphosphate synthase	Allium sativum
4894899	farnesyl diphosphate synthase	Artemisia annua
6016044	Farnesyl pyrophosphate synthase	Helianthus annuus
162462162	farnesyl pyrophosphate synthase	Zea mays
658309828	farnesyl pyrophosphate synthase 2	Malus domestica
291585674	farnesyl-diphosphate synthase	Glycyrrhiza uralensis
291585672	farnesyl-diphosphate synthase	Glycyrrhiza uralensis
164605010	farnesyl-diphosphate synthase	Hevea brasiliensis
332008187	farnesyl diphosphate synthase 1	Arabidopsis thaliana
75218930	GGPP2_ARATH RecName: Full=Heterodimeric geranylgeranyl pyrophosphate synthase large subunit 2	Arabidopsis thaliana
15238801	farnesyl diphosphate synthase 1	Arabidopsis thaliana
332658460	farnesyl diphosphate synthase 2	Arabidopsis thaliana
332658459	farnesyl diphosphate synthase 2	Arabidopsis thaliana
168203179	farnesyl diphosphate synthase 4	Picea abies
85540951	GGPP6_ARATH RecName: Full=Geranylgeranyl pyrophosphate synthase 6, mitochondrial	Arabidopsis thaliana
75274213	GGPP3_ARATH RecName: Full=Geranylgeranyl pyrophosphate synthase 3	Arabidopsis thaliana
7275351	farnesyl diphosphate synthase long form	Arabidopsis thaliana
1146159	farnesyl diphosphate synthase short form	Arabidopsis thaliana
75266042	GGPP4_ARATH RecName: Full=Geranylgeranyl pyrophosphate synthase 4	Arabidopsis thaliana
1039017265	farnesyl diphosphate synthase 2	Arabidopsis thaliana
75273683	GGPPA_ARATH RecName: Full=Geranylgeranyl pyrophosphate synthase 10	Arabidopsis thaliana
75335025	GGPPB_ARATH RecName: Full=Geranylgeranyl pyrophosphate synthase 11	Arabidopsis thaliana
75263903	GGPPC_ARATH RecName: Full=Geranylgeranyl pyrophosphate synthase 12	Arabidopsis thaliana
743624481	farnesyl diphosphate synthase 2	Taraxacum brevicorniculatum
743624479	farnesyl diphosphate synthase 2	Taraxacum kok-saghyz
743624477	farnesyl diphosphate synthase 1	Taraxacum brevicorniculatum
743624475	farnesyl diphosphate synthase 1	Taraxacum kok-saghyz
1063723179	farnesyl diphosphate synthase 2	Arabidopsis thaliana
148749598	farnesyl diphosphate synthase isoform	Hevea brasiliensis
602654125	farnesyl diphosphate synthase 1	Matricaria chamomilla var. recutita
1215209031	farnesyl diphosphate synthase 1	Avena strigosa
1179510903	farnesyl diphosphate synthase 1-like	Dendrobium catenatum
1083846439	farnesyl diphosphate synthase 2	Withania somnifera
1083846437	farnesyl diphosphate synthase 1	Withania somnifera
508781764	Farnesyl diphosphate synthase 1 isoform 1	Theobroma cacao
508720048	Farnesyl diphosphate synthase 2	Theobroma cacao
297309203	farnesyl diphosphate synthase short form	Arabidopsis lyrata subsp. lyrata
982900765	farnesyl diphosphate synthase 2	Taraxacum kok-saghyz
982900751	farnesyl diphosphate synthase 1	Taraxacum kok-saghyz
10177913	farnesyl diphosphate synthase precursor	Arabidopsis thaliana
25452945	FPPS1_PARAR RecName: Full=Farnesyl pyrophosphate synthase 1; Short=FPP synthase 1; Short=FPS 1	Parthenium argentatum
75233327	FPPS2_ARTSI RecName: Full=Farnesyl diphosphate synthase 2	Artemisia spiciformis
75233326	FPPS1_ARTSI RecName: Full=Farnesyl diphosphate synthase 1	Artemisia spiciformis
322967614	ZFPS_SOLHA RecName: Full=(2Z,6Z)-farnesyl diphosphate synthase	Solanum habrochaites
126030919	A Chain A, Geranylgeranyl Diphosphate Synthase From Sinapis Alba	Sinapsis alba
1175128521	B Chain B, Crystal Structure Of Z,z-farnesyl Diphosphate Synthase	Solanum habrochaites
168203183	geranylgeranyl diphosphate synthase 6	Picea abies
168203181	geranylgeranyl diphosphate synthase 5	Picea abies
350538041	farnesyl pyrophosphate synthase	Solanum lycopersicum
309754779	E,E-farnesyl diphosphate synthase	Santalum album
32329201	chrysanthemyl diphosphate synthase	Artemisia spiciformis
1051777025	farnesyl pyrophosphate synthase 1	Gossypium arboreum
312861915	farnesyl pyrophosphate synthase	Withania somnifera
193795398	farnesyl pyrophosphate synthase	Gentiana lutea
2073375	farnesyl pyrophosphate synthase	Oryza sativa Japonica Group
558096490	farnesyl pyrophosphate synthase	Ornithogalum longebracteatum
387135420	farnesyl pyrophosphate synthase	Mangifera indica
387134592	farnesyl pyrophosphate synthase	Mangifera indica
56122559	geranylgeranyl diphosphate synthase	Adonis aestivalis var. palaestina
56122554	geranylgeranyl diphosphate synthase	Adonis aestivalis var. palaestina
695119349	farnesyl pyrophosphate synthase	Siraitia grosvenorii
315019238	farnesyl pyrophosphate synthase	Salvia miltiorrhiza
241994864	farnesyl pyrophosphate synthase	Magnolia chapensis
38684029	farnesyl diphosphate synthetase	Ginkgo biloba
2935459	farnesyl pyrophosphate synthase	Solanum lycopersicum
267847005	farnesyl pyrophosphate synthase	Cyclocarya paliurus
1922251	farnesyl pyrophosphate synthase	Gossypium arboreum
513137455	B Chain B, Crystal Structure Of A Chimeric Fpp/gfpp Synthase	Artemisia spiciformis
289526795	C Chain C, Mint Heterotetrameric Geranyl Pyrophosphate Synthase In Complex With Magnesium And Gpp	Mentha piperita
212727255	Z,Z-farnesyl pyrophosphate synthase	Solanum habrochaites
937920233	Os05g0543400	Oryza sativa Japonica Group
937916494	Os04g0657100	Oryza sativa Japonica Group
113579755	Os05g0543400	Oryza sativa Japonica Group
113565693	Os04g0657300	Oryza sativa Japonica Group
113565692	Os04g0657100	Oryza sativa Japonica Group
798820	farnesyl-diphosphate farnesyltransferase	Arabidopsis thaliana
387134594	geranyl diphosphate synthase	Mangifera indica
387134596	geranyl diphosphate synthase	Mangifera indica
11322965	geranyl diphosphate synthase	Arabidopsis thaliana
159465717	geranyl diphosphate synthase	Chlamydomonas reinhardtii
158279755	geranyl diphosphate synthase	Chlamydomonas reinhardtii
500864596	geranyl diphosphate synthase	Catharanthus roseus
22535961	geranyl diphosphate synthase	Abies grandis
22535959	geranyl diphosphate synthase	Abies grandis
22535957	geranyl diphosphate synthase	Abies grandis
88910043	geranyl diphosphate synthase	Arnebia euchroma
343466169	geranyl diphosphate synthase	Siraitia grosvenorii
374639377	geranyl diphosphate synthase	Salvia miltiorrhiza
38018123	geranyl diphosphate synthase	Vitis vinifera
157779735	geranyl diphosphate synthase	Phalaenopsis bellina
11322972	geranyl diphosphate synthase	Citrus sinensis
500864425	geranyl diphosphate synthase	Catharanthus roseus
927228146	geranyl diphosphate synthase	Morus alba
58201026	geranyl diphosphate synthase	Picrorhiza kurrooa
971518550	geranyl diphosphate synthase	Klebsormidium nitens
302786728	geranyl diphosphate synthase	Selaginella moellendorffii
1083846435	geranyl diphosphate synthase	Withania somnifera
300157294	geranyl diphosphate synthase	Selaginella moellendorffii
926777340	geranyl diphosphate synthase	Monoraphidium neglectum
761966378	geranyl diphosphate synthase	Monoraphidium neglectum
654123878	geranyl diphosphate synthase	Tetraselmis sp. GSL018
342360000	geranyl-diphosphate synthase	Medicago sativa
351725007	geranyl-diphosphate synthase	Glycine max
428229702	geranyl-diphosphate synthase	Phaseolus vulgaris
166835923	geranyl-diphosphate synthase	Glycine max
164605008	geranyl-diphosphate synthase	Hevea brasiliensis
164605006	geranyl-diphosphate synthase	Hevea brasiliensis
164605004	geranyl-diphosphate synthase	Hevea brasiliensis
13432144	GGPP1_ARATH RecName: Full=Heterodimeric geranylgeranyl pyrophosphate synthase large subunit 1	Arabidopsis thaliana
330253907	geranyl diphosphate synthase 1	Arabidopsis thaliana
30686146	geranyl diphosphate synthase 1	Arabidopsis thaliana
168203177	geranyl diphosphate synthase 3	Picea abies
323463188	A Chain A, Crystal Structure Of Geranyl Diphosphate Synthase Small Subunit From Antirrhinum Majus	Antirrhinum majus
75274215	GGPP9_ARATH RecName: Full=Geranylgeranyl pyrophosphate synthase 9	Arabidopsis thaliana
307950755	geranyl diphosphate synthase 2	Picea abies
6449052	AF182828_1 geranyl diphosphate synthase large subunit	Mentha x piperita
229915240	geranyl diphosphate synthase large subunit	Humulus lupulus
901813751	Heterodimeric geranyl(geranyl)diphosphate synthase small subunit, geranyl diphosphate synthase	Zostera marina
6449050	AF182827_1 geranyl diphosphate synthase small subunit	Mentha x piperita
229915238	geranyl diphosphate synthase small subunit	Humulus lupulus
121145	GGPPS_CAPAN RecName: Full=Geranylgeranyl pyrophosphate synthase	Capsicum annuum
508780345	Geranyl diphosphate synthase 1 isoform 1	Theobroma cacao
982900784	geranyl diphosphate synthase 1	Taraxacum kok-saghyz
666422590	geranyl diphosphate synthase 2	Azadirachta indica
500864400	geranyl diphosphate synthase large subunit	Catharanthus roseus
46241274	geranyl diphosphate synthase large subunit	Antirrhinum majus
1171732320	geranyl diphosphate synthase small subunit	Picrorhiza kurrooa
13431546	GGPPS_CATRO RecName: Full=Geranylgeranyl pyrophosphate synthase	Catharanthus roseus
46241300	geranyl diphosphate synthase small subunit	Clarkia breweri
46241272	geranyl diphosphate synthase small subunit	Antirrhinum majus
75268021	GGPP7_ARATH RecName: Full=Geranylgeranyl pyrophosphate synthase 7	Arabidopsis thaliana
13431547	GGPPS_SINAL RecName: Full=Geranylgeranyl pyrophosphate synthase	Sinapsis alba
1197014925	heterdimeric geranyl diphosphate synthase small subunit protein 1	Litsea cubeba
1134949157	geranyl diphosphate synthase large subunit	Phalaenopsis equestris
1134949151	geranyl diphosphate synthase small subunit II	Phalaenopsis bellina
961554832	geranyl diphosphate synthase large subunit	Gentiana rigescens
700206963	Geranyl diphosphate synthase large subunit	Cucumis sativus
374639385	geranyl diphosphate synthase large subunit	Salvia miltiorrhiza
374639383	geranyl diphosphate synthase small subunit type II.2	Salvia miltiorrhiza
508786395	Geranyl diphosphate synthase 1 isoform 2	Theobroma cacao
508786394	Geranyl diphosphate synthase 1 isoform 1	Theobroma cacao
508780346	Geranyl diphosphate synthase 1 isoform 2	Theobroma cacao
666422588	geranyl diphosphate synthase 1	Azadirachta indica
374639381	geranyl diphosphate synthase small subunit type II.1	Salvia miltiorrhiza
374639379	geranyl diphosphate synthase small subunit type I	Salvia miltiorrhiza
21431776	FPPS1_ARATH RecName: Full=Farnesyl pyrophosphate synthase 1	Arabidopsis thaliana
13431525	Farnesyl pyrophosphate synthase 2; Short=FPP synthase 2	Arabidopsis thaliana
25452946	FPPS2_PARAR RecName: Full=Farnesyl pyrophosphate synthase 2	Parthenium argentatum
1346030	FPPS_ARTAN RecName: Full=Farnesyl pyrophosphate synthase	Artemisia annua
1346029	FPPS2_LUPAL RecName: Full=Farnesyl pyrophosphate synthase 2	Lupinus albus
1346033	FPPS_MAIZE RecName: Full=Farnesyl pyrophosphate synthase	Zea mays
310942870	D Chain D, Mint Deletion Mutant Of Heterotetrameric Geranyl Pyrophosphate Synthase In Complex With Ligands	Mentha x piperita
310942869	C Chain C, Mint Deletion Mutant Of Heterotetrameric Geranyl Pyrophosphate Synthase In Complex With Ligands	Mentha x piperita
289526796	D Chain D, Mint Heterotetrameric Geranyl Pyrophosphate Synthase In Complex With Magnesium And Gpp	Mentha x piperita
17352451	AF425235_1 geranylgeranyl diphosphate synthase	Abies grandis
350538483	geranyl pyrophosphate synthase	Solanum lycopersicum
469474199	geranyl diphsophate synthase small subunit	Lavandula x intermedia
5430748	AC007504_3 geranyl geranyl pyrophosphate synthase	Arabidopsis thaliana
185813044	geranyl pyrophosphate synthase	Catharanthus roseus
82659078	geranyl pyrophosphate synthase	Solanum lycopersicum
1009071686	geranylgeranyl diphosphate synthase	Dunaliella parva
290575616	geranylgeranyl diphosphate synthase	Nicotiana tabacum
290575614	geranylgeranyl diphosphate synthase	Nicotiana tabacum
2578822	geranyl geranyl pyrophosphate synthase	Arabidopsis thaliana
1229861197	geranylgeranyl diphosphate synthase	Camellia sinensis
1229861195	geranylgeranyl diphosphate synthase	Camellia sinensis
1229861193	geranylgeranyl diphosphate synthase	Camellia sinensis
527184620	geranyl pyrophosphate synthase	Genlisea aurea
507593276	geranyl geranyl diphosphate synthase-like protein	Cephalotaxus mannii
1229861189	geranylgeranyl diphosphate synthase	Camellia sinensis
1229861187	geranylgeranyl diphosphate synthase	Camellia sinensis
269996470	isoprenyl diphosphate synthase	Picea abies
226439923	neryl diphosphate synthase 1	Solanum lycopersicum
9293973	geranyl geranyl pyrophosphate synthase	Arabidopsis thaliana
826136676	geranyl pyrophosphate synthase	Paeonia lactiflora
558613873	geranyl pyrophosphate synthase	Catharanthus roseus
594191565	geranyl pyrophosphate synthase	Nicotiana tabacum
500864666	geranylgeranyl diphosphate synthase	Catharanthus roseus
500864634	geranylgeranyl diphosphate synthase	Catharanthus roseus
476403844	geranylgeranyl diphosphate synthase IDS6	Catharanthus roseus
12055493	geranyl diphosphate synthase	Quercus robur
148887803	geranyl pyrophosphate synthase large subunit	Mentha canadensis
158979013	geranyl pyrophosphate synthase large subunit	Mentha x piperita
85680919	GGR_ARATH RecName: Full=Heterodimeric geranylgeranyl pyrophosphate synthase small subunit, chloroplastic; Flags: Precursor	Arabidopsis thaliana
1027856414	geranylgeranyl pyrophosphate synthase 7, chloroplastic-like	Nicotiana tabacum
1027854125	geranylgeranyl pyrophosphate synthase, chloroplastic-like	Nicotiana tabacum
1212216923	E Chain E, Geranylgeranyl Diphosphate Synthases 1 With Ggpps Recruiting Protein(osgrp) From Oryza Sativa	Oryza Sativa
1212216921	B Chain B, Geranylgeranyl Diphosphate Synthases 1 With Ggpps Recruiting Protein(osgrp) From Oryza Sativa	Oryza Sativa
1212216919	A Chain A, Geranylgeranyl Diphosphate Synthases 1 With Ggpps Recruiting Protein(osgrp) From Oryza Sativa	Oryza Sativa
1209040727	B Chain B, Homo-dimer Crystal Structure Of Geranylgeranyl Diphosphate Synthases 1 From Oryza Sativa	Oryza Sativa
1209040726	A Chain A, Homo-dimer Crystal Structure Of Geranylgeranyl Diphosphate Synthases 1 From Oryza Sativa	Oryza Sativa
1212216924	F Chain F, Geranylgeranyl Diphosphate Synthases 1 With Ggpps Recruiting Protein(osgrp) From Oryza Sativa	Oryza Sativa
1212216922	D Chain D, Geranylgeranyl Diphosphate Synthases 1 With Ggpps Recruiting Protein(osgrp) From Oryza Sativa	Oryza Sativa
1212216920	C Chain C, Geranylgeranyl Diphosphate Synthases 1 With Ggpps Recruiting Protein(osgrp) From Oryza Sativa	Oryza Sativa
319443469	H Chain H, Ligand-bound Form Of Arabidopsis Medium/long-chain Length Prenyl Pyrophosphate Synthase	Arabidopsis thaliana
319443468	G Chain G, Ligand-bound Form Of Arabidopsis Medium/long-chain Length Prenyl Pyrophosphate Synthase	Arabidopsis thaliana
319443467	F Chain F, Ligand-bound Form Of Arabidopsis Medium/long-chain Length Prenyl Pyrophosphate Synthase	Arabidopsis thaliana
319443466	E Chain E, Ligand-bound Form Of Arabidopsis Medium/long-chain Length Prenyl Pyrophosphate Synthase	Arabidopsis thaliana
319443465	D Chain D, Ligand-bound Form Of Arabidopsis Medium/long-chain Length Prenyl Pyrophosphate Synthase	Arabidopsis thaliana
319443464	C Chain C, Ligand-bound Form Of Arabidopsis Medium/long-chain Length Prenyl Pyrophosphate Synthase	Arabidopsis thaliana
319443463	B Chain B, Ligand-bound Form Of Arabidopsis Medium/long-chain Length Prenyl Pyrophosphate Synthase	Arabidopsis thaliana
319443462	A Chain A, Ligand-bound Form Of Arabidopsis Medium/long-chain Length	Arabidopsis thaliana
319443461	B Chain B, Apo Form Of Arabidopsis Medium/long-chain Length Prenyl Pyrophosphate Synthase	Arabidopsis thaliana
319443460	A Chain A, Apo Form Of Arabidopsis Medium/long-chain Length Prenyl Pyrophosphate Synthase	Arabidopsis thaliana
1134949138	geranylgeranyl pyrophosphate synthase GGPPS2	Haematococcus lacustris
922370636	geranylgeranyl pyrophosphate synthase	Medicago truncatula
922370634	geranylgeranyl pyrophosphate synthase	Medicago truncatula
657389864	geranylgeranyl pyrophosphate synthase	Medicago truncatula
657389863	geranylgeranyl pyrophosphate synthase	Medicago truncatula
350539149	dimethylallylcistransferase, chloroplastic	Solanum lycopersicum
1137199147	Polyprenyl synthetase	Corchorus capsularis
937924204	Os06g0678200	Oryza sativa Japonica Group
113596402	Os06g0678200	Oryza sativa Japonica Group
674916061	BnaA05g09170D	Brassica napus
1130844205	polyprenyl_synt domain-containing protein	Cephalotus follicularis
1201307626	Polyprenyl synthetase	Macleaya cordata
1137225912	Polyprenyl synthetase	Corchorus olitorius
1137192944	Polyprenyl synthetase	Corchorus olitorius
1137192942	Polyprenyl synthetase	Corchorus olitorius
1032295331	GPS1	Arabidopsis thaliana
976899464	Polyprenyl synthetase	Cynara cardunculus var. scolymus
57222236	At2g34630	Arabidopsis thaliana
