# Supplementary material for: Terzyme: a tool for identification and analysis of the plant terpenome
Source: Plant Methods. 2018 Jan 10;14:4. doi: 10.1186/s13007-017-0269-0 (PMC5761147; doi:10.1186/s13007-017-0269-0)
Supplement: Supplementary file 3 — Additional file 3: Table 3. Detailed information on accession IDs and substrate preferences for 539 putative TPS sequences [file 13007_2017_269_MOESM3_ESM.xlsx]

## Sheet: Sheet1
Additional File 3: Supplementary Table 3: Predicted catalytic activity/Substrate Sepcficity for 539 putative TPSs identified by Terzyme in the plant Kingdom.
Accession ID	Enzyme ID	Predicted Activity
AT1G61680.1|PACid:19653366	ec:4.2.3.25	(3S)-linalool synthase
AT1G61680.2|PACid:19653367	ec:4.2.3.25	(3S)-linalool synthase
AT1G79460.1|PACid:19655644	ec:4.2.3.19	ent-kaurene synthase
AT2G24210.1|PACid:19639600	ec:4.2.3.16	(4S)-limonene synthase
AT2G24210.1|PACid:19639600	ec:4.2.3.15	myrcene/ocimene synthase
AT2G24210.1|PACid:19639600	ec:4.2.3.20	(R)-limonene synthase
AT3G25810.1|PACid:19660715	ec:4.2.3.16	(4S)-limonene synthase
AT3G25810.1|PACid:19660715	ec:4.2.3.15	myrcene/ocimene synthase
AT3G25810.1|PACid:19660715	ec:4.2.3.20	(R)-limonene synthase
AT3G25820.1|PACid:19660974	ec:4.2.3.16	(4S)-limonene synthase
AT3G25820.1|PACid:19660974	ec:4.2.3.15	myrcene/ocimene synthase
AT3G25820.1|PACid:19660974	ec:4.2.3.20	(R)-limonene synthase
AT3G25820.2|PACid:19660975	ec:4.2.3.16	(4S)-limonene synthase
AT3G25820.2|PACid:19660975	ec:4.2.3.15	myrcene/ocimene synthase
AT3G25820.2|PACid:19660975	ec:4.2.3.20	(R)-limonene synthase
AT3G25830.1|PACid:19664237	ec:4.2.3.16	(4S)-limonene synthase
AT3G25830.1|PACid:19664237	ec:4.2.3.15	myrcene/ocimene synthase
AT3G25830.1|PACid:19664237	ec:4.2.3.20	(R)-limonene synthase
AT4G02780.1|PACid:19644848	ec:5.5.1.13	ent-copalyldiphosphate synthase
AT4G16730.1|PACid:19646438	ec:4.2.3.15	myrcene/ocimene synthase
AT4G16740.1|PACid:19647570	ec:4.2.3.16	(4S)-limonene synthase
AT4G16740.1|PACid:19647570	ec:4.2.3.15	myrcene/ocimene synthase
AT4G16740.1|PACid:19647570	ec:4.2.3.20	(R)-limonene synthase
AT4G16740.2|PACid:19647571	ec:4.2.3.15	myrcene/ocimene synthase
Bra000568|PACid:22712496	ec:4.2.3.16	(4S)-limonene synthase
Bra000568|PACid:22712496	ec:4.2.3.15	myrcene/ocimene synthase
Bra000568|PACid:22712496	ec:4.2.3.20	(R)-limonene synthase
Bra000727|PACid:22709726	ec:4.2.3.15	myrcene/ocimene synthase
Bra000864|PACid:22710362	ec:5.5.1.13	ent-copalyldiphosphate synthase
Bra021082|PACid:22724157	ec:4.2.3.15	myrcene/ocimene synthase
Bra025163|PACid:22695459	ec:4.2.3.16	(4S)-limonene synthase
Bra025163|PACid:22695459	ec:4.2.3.15	myrcene/ocimene synthase
Bra025163|PACid:22695459	ec:4.2.3.20	(R)-limonene synthase
Bra025164|PACid:22698768	ec:4.2.3.16	(4S)-limonene synthase
Bra025164|PACid:22698768	ec:4.2.3.15	myrcene/ocimene synthase
Bra025164|PACid:22698768	ec:4.2.3.20	(R)-limonene synthase
Bra027079|PACid:22714639	ec:4.2.3.25	(3S)-linalool synthase
Bra035120|PACid:22700614	ec:4.2.3.19	ent-kaurene synthase
Bra036239|PACid:22717320	ec:5.5.1.13	ent-copalyldiphosphate synthase
Bra038504|PACid:22704048	ec:4.2.3.15	myrcene/ocimene synthase
Bradi5g21387.1|PACid:21824337	ec:4.2.3.19	ent-kaurene synthase
Bradi5g21480.1|PACid:21826088	ec:4.2.3.19	ent-kaurene synthase
Ca_00603.1|Ca_LG_1:7704583-7709875|plus|	ec:4.2.3.19	ent-kaurene synthase
Ca_18124.1|scaffold03065:16192-22345|plus|	ec:5.5.1.13	ent-copalyldiphosphate synthase
Ca_20944.1|scaffold30931:524-694|plus|	ec:4.2.3.13	(+)-delta-cadinene synthase
Ca_21440.1|scaffold69856:199-369|plus|	ec:4.2.3.13	(+)-delta-cadinene synthase
Carubv10003225m|PACid:20911045	ec:5.5.1.13	ent-copalyldiphosphate synthase
Carubv10004436m|PACid:20894346	ec:4.2.3.15	myrcene/ocimene synthase
Carubv10004460m|PACid:20894347	ec:4.2.3.15	myrcene/ocimene synthase
Carubv10004490m|PACid:20895247	ec:4.2.3.16	(4S)-limonene synthase
Carubv10004490m|PACid:20895247	ec:4.2.3.15	myrcene/ocimene synthase
Carubv10004490m|PACid:20895247	ec:4.2.3.20	(R)-limonene synthase
Carubv10018762m|PACid:20886822	ec:4.2.3.16	(4S)-limonene synthase
Carubv10018762m|PACid:20886822	ec:4.2.3.15	myrcene/ocimene synthase
Carubv10018762m|PACid:20886822	ec:4.2.3.20	(R)-limonene synthase
Carubv10019830m|PACid:20905223	ec:4.2.3.19	ent-kaurene synthase
Carubv10022222m|PACid:20905285	ec:4.2.3.25	(3S)-linalool synthase
Carubv10022869m|PACid:20901314	ec:4.2.3.16	(4S)-limonene synthase
Carubv10022869m|PACid:20901314	ec:4.2.3.15	myrcene/ocimene synthase
Carubv10022869m|PACid:20901314	ec:4.2.3.20	(R)-limonene synthase
Carubv10022874m|PACid:20902454	ec:4.2.3.16	(4S)-limonene synthase
Carubv10022874m|PACid:20902454	ec:4.2.3.15	myrcene/ocimene synthase
Carubv10022874m|PACid:20902454	ec:4.2.3.20	(R)-limonene synthase
cassava4.1_001945m|PACid:17977984	ec:4.2.3.19	ent-kaurene synthase
cassava4.1_002571m|PACid:17960320	ec:4.2.3.19	ent-kaurene synthase
cassava4.1_008706m|PACid:17973942	ec:4.2.3.22	germacradienol synthase
cassava4.1_009917m|PACid:17960313	ec:4.2.3.19	ent-kaurene synthase
cassava4.1_011130m|PACid:17989287	ec:4.2.3.25	(3S)-linalool synthase
cassava4.1_014659m|PACid:17985453	ec:4.2.3.22	germacradienol synthase
cassava4.1_017293m|PACid:17960316	ec:4.2.3.19	ent-kaurene synthase
cassava4.1_021835m|PACid:17981515	ec:5.5.1.13	ent-copalyldiphosphate synthase
cassava4.1_023426m|PACid:17972421	ec:4.2.3.22	germacradienol synthase
cassava4.1_023443m|PACid:17986734	ec:4.2.3.13	(+)-delta-cadinene synthase
cassava4.1_023495m|PACid:17970916	ec:4.2.3.15	myrcene/ocimene synthase
cassava4.1_026413m|PACid:17980839	ec:4.2.3.22	germacradienol synthase
cassava4.1_028948m|PACid:17986252	ec:5.5.1.13	ent-copalyldiphosphate synthase
cassava4.1_030534m|PACid:17973618	ec:4.2.3.15	myrcene/ocimene synthase
cassava4.1_030534m|PACid:17973618	ec:4.2.3.20	(R)-limonene synthase
cassava4.1_031098m|PACid:17986082	ec:4.2.3.15	myrcene/ocimene synthase
cassava4.1_031662m|PACid:17964840	ec:4.2.3.19	ent-kaurene synthase
Ciclev10006575m|PACid:20791488	ec:4.2.3.19	ent-kaurene synthase
Ciclev10018875m|PACid:20807634	ec:5.5.1.13	ent-copalyldiphosphate synthase
Ciclev10023706m|PACid:20806237	ec:5.5.1.13	ent-copalyldiphosphate synthase
Cucsa.074310.1|PACid:16955626	ec:4.2.3.13	(+)-delta-cadinene synthase
Cucsa.239940.1|PACid:16970847	ec:4.2.3.19	ent-kaurene synthase
Cucsa.239940.2|PACid:16970848	ec:4.2.3.19	ent-kaurene synthase
Cucsa.239940.3|PACid:16970849	ec:4.2.3.19	ent-kaurene synthase
Cucsa.239940.4|PACid:16970850	ec:4.2.3.19	ent-kaurene synthase
Cucsa.351460.1|PACid:16979951	ec:4.2.3.13	(+)-delta-cadinene synthase
evm.model.supercontig_19.14|PACid:16411872	ec:4.2.3.15	myrcene/ocimene synthase
evm.model.supercontig_19.14|PACid:16411872	ec:4.2.3.20	(R)-limonene synthase
evm.model.supercontig_32.88|PACid:16417471	ec:4.2.3.19	ent-kaurene synthase
evm.model.supercontig_32.89|PACid:16417472	ec:4.2.3.19	ent-kaurene synthase
evm.model.supercontig_52.43|PACid:16422066	ec:5.5.1.13	ent-copalyldiphosphate synthase
evm.model.supercontig_52.43|PACid:16422066	ec:5.5.1.12	copalyldiphosphate synthase
Glyma03g31111.1|PACid:26334995	ec:5.5.1.13	ent-copalyldiphosphate synthase
Glyma08g17470.1|PACid:26307798	ec:4.2.3.19	ent-kaurene synthase
Glyma08g17470.2|PACid:26307797	ec:4.2.3.19	ent-kaurene synthase
Glyma19g33951.1|PACid:26328632	ec:5.5.1.13	ent-copalyldiphosphate synthase
Gorai.002G110600.1|PACid:26794123	ec:4.2.3.19	ent-kaurene synthase
Gorai.002G110600.3|PACid:26794122	ec:4.2.3.19	ent-kaurene synthase
Gorai.002G234600.1|PACid:26796815	ec:4.2.3.13	(+)-delta-cadinene synthase
Gorai.002G234600.2|PACid:26796816	ec:4.2.3.13	(+)-delta-cadinene synthase
Gorai.002G234600.3|PACid:26796818	ec:4.2.3.13	(+)-delta-cadinene synthase
Gorai.002G234600.4|PACid:26796817	ec:4.2.3.13	(+)-delta-cadinene synthase
Gorai.004G079500.1|PACid:26776097	ec:5.5.1.13	ent-copalyldiphosphate synthase
Gorai.004G079500.3|PACid:26776099	ec:5.5.1.13	ent-copalyldiphosphate synthase
Gorai.004G079500.4|PACid:26776100	ec:5.5.1.13	ent-copalyldiphosphate synthase
Gorai.009G427900.1|PACid:26762561	ec:4.2.3.13	(+)-delta-cadinene synthase
Gorai.009G428000.1|PACid:26765211	ec:4.2.3.13	(+)-delta-cadinene synthase
Gorai.009G428200.1|PACid:26764230	ec:4.2.3.13	(+)-delta-cadinene synthase
Gorai.009G428300.1|PACid:26763554	ec:4.2.3.13	(+)-delta-cadinene synthase
Gorai.009G428400.1|PACid:26764584	ec:4.2.3.13	(+)-delta-cadinene synthase
Gorai.009G428500.1|PACid:26769583	ec:4.2.3.13	(+)-delta-cadinene synthase
Gorai.009G428500.2|PACid:26769584	ec:4.2.3.13	(+)-delta-cadinene synthase
Gorai.009G428500.3|PACid:26769585	ec:4.2.3.13	(+)-delta-cadinene synthase
Gorai.009G428600.1|PACid:26762775	ec:4.2.3.13	(+)-delta-cadinene synthase
Gorai.009G428700.1|PACid:26767986	ec:4.2.3.13	(+)-delta-cadinene synthase
Gorai.013G164800.1|PACid:26790327	ec:4.2.3.13	(+)-delta-cadinene synthase
Gorai.013G164800.2|PACid:26790328	ec:4.2.3.13	(+)-delta-cadinene synthase
Gorai.013G164800.3|PACid:26790329	ec:4.2.3.13	(+)-delta-cadinene synthase
Gorai.013G164900.1|PACid:26789407	ec:4.2.3.13	(+)-delta-cadinene synthase
GRMZM2G016922_T01|PACid:20869789	ec:4.2.3.19	ent-kaurene synthase
GRMZM2G016922_T01|PACid:20869789	ec:4.2.3.34	stemod-13 (17)-ene synthase
GRMZM2G016922_T01|PACid:20869789	ec:4.2.3.33	stemar-13-ene synthase
GRMZM2G016922_T01|PACid:20869789	ec:4.2.3.30	levopimaradiene synthase
GRMZM2G044481_T01|PACid:20864406	ec:5.5.1.13	ent-copalyldiphosphate synthase
GRMZM2G068808_T01|PACid:20872425	ec:5.5.1.14	syn-copalyl-diphosphate synthase
GRMZM2G068808_T01|PACid:20872425	ec:5.5.1.13	ent-copalyldiphosphate synthase
GRMZM2G068808_T02|PACid:20872424	ec:5.5.1.14	syn-copalyl-diphosphate synthase
GRMZM2G068808_T02|PACid:20872424	ec:5.5.1.13	ent-copalyldiphosphate synthase
GRMZM2G081554_T01|PACid:20866643	ec:5.5.1.13	ent-copalyldiphosphate synthase
GRMZM2G081554_T02|PACid:20866644	ec:5.5.1.13	ent-copalyldiphosphate synthase
GRMZM2G081554_T04|PACid:20866645	ec:5.5.1.13	ent-copalyldiphosphate synthase
GRMZM2G081554_T06|PACid:20866646	ec:5.5.1.13	ent-copalyldiphosphate synthase
GRMZM2G093603_T01|PACid:20848986	ec:4.2.3.19	ent-kaurene synthase
GRMZM2G093603_T01|PACid:20848986	ec:4.2.3.35	syn-pimara-7, 15-diene synthase
GRMZM2G391312_T01|PACid:20856832	ec:4.2.3.19	ent-kaurene synthase
GRMZM2G391312_T01|PACid:20856832	ec:4.2.3.30	levopimaradiene synthase
GRMZM2G445854_T01|PACid:20854989	ec:5.5.1.13	ent-copalyldiphosphate synthase
GSVIVT01005221001|PACid:17819411	ec:4.2.3.25	(3S)-linalool synthase
GSVIVT01005268001|PACid:17819442	ec:4.2.3.25	(3S)-linalool synthase
GSVIVT01005271001|PACid:17819444	ec:4.2.3.25	(3S)-linalool synthase
GSVIVT01005272001|PACid:17819445	ec:4.2.3.25	(3S)-linalool synthase
GSVIVT01006464001|PACid:17819906	ec:4.2.3.25	(3S)-linalool synthase
GSVIVT01006465001|PACid:17819907	ec:4.2.3.25	(3S)-linalool synthase
GSVIVT01006589001|PACid:17819968	ec:4.2.3.25	(3S)-linalool synthase
GSVIVT01006591001|PACid:17819969	ec:4.2.3.25	(3S)-linalool synthase
GSVIVT01012363001|PACid:17824001	ec:4.2.3.15	myrcene/ocimene synthase
GSVIVT01013515001|PACid:17824765	ec:4.2.3.15	myrcene/ocimene synthase
GSVIVT01014562001|PACid:17825522	ec:4.2.3.22	germacradienol synthase
GSVIVT01014563001|PACid:17825523	ec:4.2.3.22	germacradienol synthase
GSVIVT01014565001|PACid:17825525	ec:4.2.3.22	germacradienol synthase
GSVIVT01014566001|PACid:17825526	ec:4.2.3.22	germacradienol synthase
GSVIVT01014569001|PACid:17825527	ec:4.2.3.22	germacradienol synthase
GSVIVT01014893001|PACid:17825760	ec:4.2.3.13	(+)-delta-cadinene synthase
GSVIVT01014893001|PACid:17825760	ec:4.2.3.22	germacradienol synthase
GSVIVT01036724001|PACid:17841581	ec:4.2.3.19	ent-kaurene synthase
LOC_Os02g17780.1|PACid:24132611	ec:5.5.1.13	ent-copalyldiphosphate synthase
LOC_Os02g36140.2|PACid:24133922	ec:4.2.3.19	ent-kaurene synthase
LOC_Os02g36140.2|PACid:24133922	ec:4.2.3.28	ent-cassa-12, 15-diene synthase
LOC_Os02g36140.3|PACid:24133923	ec:4.2.3.19	ent-kaurene synthase
LOC_Os02g36140.3|PACid:24133923	ec:4.2.3.28	ent-cassa-12, 15-diene synthase
LOC_Os02g36140.4|PACid:24133924	ec:4.2.3.19	ent-kaurene synthase
LOC_Os02g36140.4|PACid:24133924	ec:4.2.3.28	ent-cassa-12, 15-diene synthase
LOC_Os02g36140.5|PACid:24133925	ec:4.2.3.19	ent-kaurene synthase
LOC_Os02g36140.5|PACid:24133925	ec:4.2.3.28	ent-cassa-12, 15-diene synthase
LOC_Os02g36210.1|PACid:24131702	ec:5.5.1.14	syn-copalyl-diphosphate synthase
LOC_Os02g36210.1|PACid:24131702	ec:5.5.1.13	ent-copalyldiphosphate synthase
LOC_Os02g36220.1|PACid:24128697	ec:4.2.3.19	ent-kaurene synthase
LOC_Os02g36220.1|PACid:24128697	ec:4.2.3.29	ent-sandaracopimaradiene synthase
LOC_Os02g36220.1|PACid:24128697	ec:4.2.3.33	stemar-13-ene synthase
LOC_Os02g36220.1|PACid:24128697	ec:4.2.3.30	levopimaradiene synthase
LOC_Os02g36220.2|PACid:24128698	ec:4.2.3.19	ent-kaurene synthase
LOC_Os02g36220.2|PACid:24128698	ec:4.2.3.29	ent-sandaracopimaradiene synthase
LOC_Os02g36220.2|PACid:24128698	ec:4.2.3.34	stemod-13 (17)-ene synthase
LOC_Os02g36220.2|PACid:24128698	ec:4.2.3.33	stemar-13-ene synthase
LOC_Os02g36220.2|PACid:24128698	ec:4.2.3.30	levopimaradiene synthase
LOC_Os02g36264.1|PACid:24132954	ec:4.2.3.19	ent-kaurene synthase
LOC_Os02g36264.1|PACid:24132954	ec:4.2.3.29	ent-sandaracopimaradiene synthase
LOC_Os02g36264.1|PACid:24132954	ec:4.2.3.34	stemod-13 (17)-ene synthase
LOC_Os02g36264.1|PACid:24132954	ec:4.2.3.33	stemar-13-ene synthase
LOC_Os02g36264.1|PACid:24132954	ec:4.2.3.30	levopimaradiene synthase
LOC_Os02g36285.1|PACid:24130918	ec:4.2.3.19	ent-kaurene synthase
LOC_Os02g36285.1|PACid:24130918	ec:4.2.3.28	ent-cassa-12, 15-diene synthase
LOC_Os04g09900.1|PACid:24104004	ec:5.5.1.14	syn-copalyl-diphosphate synthase
LOC_Os04g09900.1|PACid:24104004	ec:5.5.1.13	ent-copalyldiphosphate synthase
LOC_Os04g09900.2|PACid:24104005	ec:5.5.1.14	syn-copalyl-diphosphate synthase
LOC_Os04g09900.3|PACid:24104006	ec:5.5.1.14	syn-copalyl-diphosphate synthase
LOC_Os04g09900.3|PACid:24104006	ec:5.5.1.13	ent-copalyldiphosphate synthase
LOC_Os04g10060.1|PACid:24102710	ec:4.2.3.19	ent-kaurene synthase
LOC_Os04g52210.1|PACid:24106800	ec:4.2.3.19	ent-kaurene synthase
LOC_Os04g52230.1|PACid:24106358	ec:4.2.3.19	ent-kaurene synthase
LOC_Os04g52240.1|PACid:24103884	ec:4.2.3.19	ent-kaurene synthase
LOC_Os04g52240.1|PACid:24103884	ec:4.2.3.28	ent-cassa-12, 15-diene synthase
LOC_Os09g15050.1|PACid:24138665	ec:5.5.1.14	syn-copalyl-diphosphate synthase
LOC_Os09g15060.1|PACid:24136696	ec:5.5.1.14	syn-copalyl-diphosphate synthase
LOC_Os11g28490.1|PACid:24155617	ec:4.2.3.19	ent-kaurene synthase
LOC_Os11g28490.1|PACid:24155617	ec:4.2.3.34	stemod-13 (17)-ene synthase
LOC_Os11g28500.1|PACid:24159533	ec:4.2.3.19	ent-kaurene synthase
LOC_Os11g28500.1|PACid:24159533	ec:4.2.3.29	ent-sandaracopimaradiene synthase
LOC_Os11g28500.1|PACid:24159533	ec:4.2.3.34	stemod-13 (17)-ene synthase
LOC_Os11g28500.1|PACid:24159533	ec:4.2.3.33	stemar-13-ene synthase
LOC_Os11g28500.1|PACid:24159533	ec:4.2.3.30	levopimaradiene synthase
LOC_Os11g28530.1|PACid:24155803	ec:4.2.3.19	ent-kaurene synthase
LOC_Os11g28530.1|PACid:24155803	ec:4.2.3.29	ent-sandaracopimaradiene synthase
LOC_Os11g28530.1|PACid:24155803	ec:4.2.3.34	stemod-13 (17)-ene synthase
LOC_Os11g28530.1|PACid:24155803	ec:4.2.3.33	stemar-13-ene synthase
LOC_Os11g28530.1|PACid:24155803	ec:4.2.3.30	levopimaradiene synthase
LOC_Os11g28530.2|PACid:24155804	ec:4.2.3.19	ent-kaurene synthase
LOC_Os11g28530.2|PACid:24155804	ec:4.2.3.29	ent-sandaracopimaradiene synthase
LOC_Os11g28530.2|PACid:24155804	ec:4.2.3.34	stemod-13 (17)-ene synthase
LOC_Os11g28530.2|PACid:24155804	ec:4.2.3.33	stemar-13-ene synthase
LOC_Os11g28530.2|PACid:24155804	ec:4.2.3.30	levopimaradiene synthase
LOC_Os11g28530.3|PACid:24155805	ec:4.2.3.19	ent-kaurene synthase
LOC_Os11g28530.3|PACid:24155805	ec:4.2.3.29	ent-sandaracopimaradiene synthase
LOC_Os11g28530.3|PACid:24155805	ec:4.2.3.34	stemod-13 (17)-ene synthase
LOC_Os11g28530.3|PACid:24155805	ec:4.2.3.33	stemar-13-ene synthase
LOC_Os11g28530.3|PACid:24155805	ec:4.2.3.30	levopimaradiene synthase
LOC_Os12g30800.1|PACid:24147777	ec:4.2.3.19	ent-kaurene synthase
LOC_Os12g30800.1|PACid:24147777	ec:4.2.3.29	ent-sandaracopimaradiene synthase
LOC_Os12g30800.1|PACid:24147777	ec:4.2.3.34	stemod-13 (17)-ene synthase
LOC_Os12g30800.1|PACid:24147777	ec:4.2.3.30	levopimaradiene synthase
LOC_Os12g30824.1|PACid:24145257	ec:4.2.3.19	ent-kaurene synthase
LOC_Os12g30824.1|PACid:24145257	ec:4.2.3.29	ent-sandaracopimaradiene synthase
LOC_Os12g30824.1|PACid:24145257	ec:4.2.3.34	stemod-13 (17)-ene synthase
LOC_Os12g30824.1|PACid:24145257	ec:4.2.3.33	stemar-13-ene synthase
LOC_Os12g30824.1|PACid:24145257	ec:4.2.3.30	levopimaradiene synthase
LOC_Os12g30824.2|PACid:24145258	ec:4.2.3.19	ent-kaurene synthase
LOC_Os12g30824.2|PACid:24145258	ec:4.2.3.29	ent-sandaracopimaradiene synthase
LOC_Os12g30824.2|PACid:24145258	ec:4.2.3.34	stemod-13 (17)-ene synthase
LOC_Os12g30824.2|PACid:24145258	ec:4.2.3.33	stemar-13-ene synthase
LOC_Os12g30824.2|PACid:24145258	ec:4.2.3.30	levopimaradiene synthase
Lus10006921|PACid:23142105	ec:5.5.1.13	ent-copalyldiphosphate synthase
Lus10006924|PACid:23142103	ec:4.2.3.19	ent-kaurene synthase
Lus10006926|PACid:23142099	ec:4.2.3.19	ent-kaurene synthase
Lus10022047|PACid:23160263	ec:5.5.1.13	ent-copalyldiphosphate synthase
Lus10033188|PACid:23178080	ec:4.2.3.13	(+)-delta-cadinene synthase
Lus10033189|PACid:23178065	ec:4.2.3.13	(+)-delta-cadinene synthase
Lus10034233|PACid:23176045	ec:4.2.3.19	ent-kaurene synthase
Lus10038330|PACid:23158442	ec:4.2.3.13	(+)-delta-cadinene synthase
Lus10042593|PACid:23181825	ec:5.5.1.13	ent-copalyldiphosphate synthase
MDP0000131051|PACid:22664823	ec:5.5.1.13	ent-copalyldiphosphate synthase
MDP0000138294|PACid:22639144	ec:5.5.1.13	ent-copalyldiphosphate synthase
MDP0000147908|PACid:22624903	ec:5.5.1.13	ent-copalyldiphosphate synthase
MDP0000245233|PACid:22644408	ec:4.2.3.25	(3S)-linalool synthase
MDP0000275314|PACid:22677907	ec:4.2.3.22	germacradienol synthase
MDP0000305417|PACid:22661567	ec:5.5.1.13	ent-copalyldiphosphate synthase
MDP0000441513|PACid:22625440	ec:4.2.3.19	ent-kaurene synthase
MDP0000561715|PACid:22637601	ec:4.2.3.25	(3S)-linalool synthase
MDP0000605270|PACid:22677050	ec:4.2.3.22	germacradienol synthase
MDP0000735507|PACid:22642658	ec:4.2.3.22	germacradienol synthase
Medtr3g058160.1|PACid:23014196	ec:4.2.3.19	ent-kaurene synthase
Medtr7g011670.1|PACid:23024946	ec:5.5.1.13	ent-copalyldiphosphate synthase
Medtr7g011730.1|PACid:23024403	ec:5.5.1.13	ent-copalyldiphosphate synthase
Medtr7g011750.1|PACid:23023447	ec:5.5.1.13	ent-copalyldiphosphate synthase
Medtr7g011770.1|PACid:23019919	ec:5.5.1.13	ent-copalyldiphosphate synthase
mgv1a002174m|PACid:17672373	ec:5.5.1.13	ent-copalyldiphosphate synthase
mgv1a002174m|PACid:17672373	ec:5.5.1.12	copalyldiphosphate synthase
mgv1a004820m|PACid:17678121	ec:4.2.3.15	myrcene/ocimene synthase
mgv1a022842m|PACid:17676413	ec:5.5.1.12	copalyldiphosphate synthase
mgv1a023046m|PACid:17689707	ec:5.5.1.13	ent-copalyldiphosphate synthase
mgv1a023046m|PACid:17689707	ec:5.5.1.12	copalyldiphosphate synthase
mgv1a023948m|PACid:17672749	ec:4.2.3.21	vetispiradiene synthase
mgv1a024292m|PACid:17685699	ec:5.5.1.12	copalyldiphosphate synthase
mgv1a026718m|PACid:17673407	ec:4.2.3.15	myrcene/ocimene synthase
mrna03134.1-v1.0-hybrid|PACid:27271821	ec:4.2.3.22	germacradienol synthase
mrna24676.1-v1.0-hybrid|PACid:27268162	ec:4.2.3.25	(3S)-linalool synthase
mrna30669.1-v1.0-hybrid|PACid:27272478	ec:4.2.3.25	(3S)-linalool synthase
mrna30965.1-v1.0-hybrid|PACid:27245827	ec:4.2.3.22	germacradienol synthase
orange1.1g003417m|PACid:18093134	ec:5.5.1.13	ent-copalyldiphosphate synthase
orange1.1g004193m|PACid:18133565	ec:4.2.3.19	ent-kaurene synthase
orange1.1g009848m|PACid:18093584	ec:4.2.3.13	(+)-delta-cadinene synthase
orange1.1g012005m|PACid:18131237	ec:4.2.3.13	(+)-delta-cadinene synthase
orange1.1g021595m|PACid:18119649	ec:4.2.3.20	(R)-limonene synthase
orange1.1g027637m|PACid:18123703	ec:5.5.1.13	ent-copalyldiphosphate synthase
orange1.1g038218m|PACid:18117076	ec:4.2.3.20	(R)-limonene synthase
orange1.1g039084m|PACid:18123688	ec:5.5.1.13	ent-copalyldiphosphate synthase
orange1.1g040856m|PACid:18094836	ec:4.2.3.20	(R)-limonene synthase
orange1.1g042821m|PACid:18128160	ec:4.2.3.20	(R)-limonene synthase
orange1.1g043404m|PACid:18128874	ec:4.2.3.20	(R)-limonene synthase
orange1.1g043649m|PACid:18130753	ec:4.2.3.13	(+)-delta-cadinene synthase
orange1.1g043754m|PACid:18098469	ec:4.2.3.22	germacradienol synthase
orange1.1g045966m|PACid:18114627	ec:4.2.3.20	(R)-limonene synthase
orange1.1g046807m|PACid:18119647	ec:4.2.3.20	(R)-limonene synthase
orange1.1g046913m|PACid:18092941	ec:4.2.3.20	(R)-limonene synthase
orange1.1g048429m|PACid:18098464	ec:4.2.3.13	(+)-delta-cadinene synthase
orange1.1g048547m|PACid:18128873	ec:4.2.3.20	(R)-limonene synthase
Pavirv00001826m|PACid:23770517	ec:5.5.1.14	syn-copalyl-diphosphate synthase
Pavirv00001826m|PACid:23770517	ec:5.5.1.13	ent-copalyldiphosphate synthase
Pavirv00003443m|PACid:23776063	ec:4.2.3.19	ent-kaurene synthase
Pavirv00003443m|PACid:23776063	ec:4.2.3.30	levopimaradiene synthase
Pavirv00004008m|PACid:23780165	ec:5.5.1.13	ent-copalyldiphosphate synthase
Pavirv00007332m|PACid:23763671	ec:4.2.3.19	ent-kaurene synthase
Pavirv00007332m|PACid:23763671	ec:4.2.3.30	levopimaradiene synthase
Pavirv00007578m|PACid:23777209	ec:5.5.1.14	syn-copalyl-diphosphate synthase
Pavirv00007578m|PACid:23777209	ec:5.5.1.13	ent-copalyldiphosphate synthase
Pavirv00008328m|PACid:23821975	ec:5.5.1.13	ent-copalyldiphosphate synthase
Pavirv00009759m|PACid:23781451	ec:5.5.1.14	syn-copalyl-diphosphate synthase
Pavirv00009759m|PACid:23781451	ec:5.5.1.13	ent-copalyldiphosphate synthase
Pavirv00013056m|PACid:23793846	ec:5.5.1.14	syn-copalyl-diphosphate synthase
Pavirv00013056m|PACid:23793846	ec:5.5.1.13	ent-copalyldiphosphate synthase
Pavirv00013277m|PACid:23824890	ec:4.2.3.19	ent-kaurene synthase
Pavirv00013277m|PACid:23824890	ec:4.2.3.30	levopimaradiene synthase
Pavirv00015401m|PACid:23786908	ec:5.5.1.13	ent-copalyldiphosphate synthase
Pavirv00018453m|PACid:23792532	ec:5.5.1.14	syn-copalyl-diphosphate synthase
Pavirv00018453m|PACid:23792532	ec:5.5.1.13	ent-copalyldiphosphate synthase
Pavirv00019652m|PACid:23824521	ec:4.2.3.19	ent-kaurene synthase
Pavirv00019652m|PACid:23824521	ec:4.2.3.30	levopimaradiene synthase
Pavirv00019958m|PACid:23806064	ec:5.5.1.14	syn-copalyl-diphosphate synthase
Pavirv00019958m|PACid:23806064	ec:5.5.1.13	ent-copalyldiphosphate synthase
Pavirv00022350m|PACid:23802354	ec:5.5.1.13	ent-copalyldiphosphate synthase
Pavirv00026501m|PACid:23802257	ec:5.5.1.13	ent-copalyldiphosphate synthase
Pavirv00029149m|PACid:23817766	ec:4.2.3.19	ent-kaurene synthase
Pavirv00029363m|PACid:23756245	ec:5.5.1.14	syn-copalyl-diphosphate synthase
Pavirv00029363m|PACid:23756245	ec:5.5.1.13	ent-copalyldiphosphate synthase
Pavirv00033023m|PACid:23768562	ec:4.2.3.19	ent-kaurene synthase
Pavirv00033023m|PACid:23768562	ec:4.2.3.35	syn-pimara-7, 15-diene synthase
Pavirv00033355m|PACid:23760160	ec:5.5.1.14	syn-copalyl-diphosphate synthase
Pavirv00033355m|PACid:23760160	ec:5.5.1.13	ent-copalyldiphosphate synthase
Pavirv00036174m|PACid:23761754	ec:4.2.3.19	ent-kaurene synthase
Pavirv00036174m|PACid:23761754	ec:4.2.3.30	levopimaradiene synthase
Pavirv00036330m|PACid:23759712	ec:5.5.1.14	syn-copalyl-diphosphate synthase
Pavirv00037575m|PACid:23765017	ec:4.2.3.19	ent-kaurene synthase
Pavirv00037575m|PACid:23765017	ec:4.2.3.30	levopimaradiene synthase
Pavirv00039567m|PACid:23758798	ec:5.5.1.14	syn-copalyl-diphosphate synthase
Pavirv00039567m|PACid:23758798	ec:5.5.1.13	ent-copalyldiphosphate synthase
Pavirv00043787m|PACid:23804193	ec:5.5.1.14	syn-copalyl-diphosphate synthase
Pavirv00043787m|PACid:23804193	ec:5.5.1.13	ent-copalyldiphosphate synthase
Pavirv00050854m|PACid:23771259	ec:4.2.3.19	ent-kaurene synthase
Pavirv00050854m|PACid:23771259	ec:4.2.3.30	levopimaradiene synthase
Pavirv00052547m|PACid:23796416	ec:4.2.3.19	ent-kaurene synthase
Pavirv00052547m|PACid:23796416	ec:4.2.3.29	ent-sandaracopimaradiene synthase
Pavirv00052547m|PACid:23796416	ec:4.2.3.34	stemod-13 (17)-ene synthase
Pavirv00052547m|PACid:23796416	ec:4.2.3.33	stemar-13-ene synthase
Pavirv00052547m|PACid:23796416	ec:4.2.3.30	levopimaradiene synthase
Pavirv00053385m|PACid:23808095	ec:5.5.1.14	syn-copalyl-diphosphate synthase
Pavirv00053385m|PACid:23808095	ec:5.5.1.13	ent-copalyldiphosphate synthase
Pavirv00056725m|PACid:23793258	ec:5.5.1.14	syn-copalyl-diphosphate synthase
Pavirv00056725m|PACid:23793258	ec:5.5.1.13	ent-copalyldiphosphate synthase
Pavirv00060307m|PACid:23765975	ec:4.2.3.19	ent-kaurene synthase
Pavirv00060307m|PACid:23765975	ec:4.2.3.29	ent-sandaracopimaradiene synthase
Pavirv00060307m|PACid:23765975	ec:4.2.3.34	stemod-13 (17)-ene synthase
Pavirv00060307m|PACid:23765975	ec:4.2.3.33	stemar-13-ene synthase
Pavirv00061219m|PACid:23766993	ec:5.5.1.13	ent-copalyldiphosphate synthase
Pavirv00062324m|PACid:23778540	ec:4.2.3.13	(+)-delta-cadinene synthase
Pavirv00066443m|PACid:23762457	ec:4.2.3.19	ent-kaurene synthase
Pavirv00066443m|PACid:23762457	ec:4.2.3.35	syn-pimara-7, 15-diene synthase
Pavirv00070556m|PACid:23759668	ec:4.2.3.19	ent-kaurene synthase
Pavirv00070556m|PACid:23759668	ec:4.2.3.35	syn-pimara-7, 15-diene synthase
PGSC0003DMP400011091|PACid:24401688	ec:4.2.3.16	(4S)-limonene synthase
PGSC0003DMP400011091|PACid:24401688	ec:4.2.3.15	myrcene/ocimene synthase
PGSC0003DMP400011092|PACid:24401689	ec:4.2.3.16	(4S)-limonene synthase
PGSC0003DMP400011092|PACid:24401689	ec:4.2.3.15	myrcene/ocimene synthase
PGSC0003DMP400031782|PACid:24419810	ec:4.2.3.21	vetispiradiene synthase
PGSC0003DMP400031783|PACid:24419811	ec:4.2.3.21	vetispiradiene synthase
PGSC0003DMP400031857|PACid:24417769	ec:4.2.3.21	vetispiradiene synthase
PGSC0003DMP400031873|PACid:24420078	ec:4.2.3.21	vetispiradiene synthase
PGSC0003DMP400031874|PACid:24420076	ec:4.2.3.21	vetispiradiene synthase
PGSC0003DMP400031875|PACid:24420077	ec:4.2.3.21	vetispiradiene synthase
PGSC0003DMP400034762|PACid:24394640	ec:5.5.1.13	ent-copalyldiphosphate synthase
PGSC0003DMP400034762|PACid:24394640	ec:5.5.1.12	copalyldiphosphate synthase
PGSC0003DMP400038219|PACid:24416073	ec:4.2.3.19	ent-kaurene synthase
PGSC0003DMP400038220|PACid:24416072	ec:4.2.3.19	ent-kaurene synthase
PGSC0003DMP400041739|PACid:24391804	ec:5.5.1.13	ent-copalyldiphosphate synthase
PGSC0003DMP400047533|PACid:24409937	ec:4.2.3.21	vetispiradiene synthase
PGSC0003DMP400047534|PACid:24409936	ec:4.2.3.21	vetispiradiene synthase
PGSC0003DMP400054116|PACid:24407152	ec:4.2.3.21	vetispiradiene synthase
PGSC0003DMP400054372|PACid:24383146	ec:4.2.3.21	vetispiradiene synthase
PGSC0003DMP400056382|PACid:24408624	ec:4.2.3.21	vetispiradiene synthase
Phvul.001G152100.1|PACid:27164654	ec:5.5.1.13	ent-copalyldiphosphate synthase
Phvul.001G152100.2|PACid:27164655	ec:5.5.1.13	ent-copalyldiphosphate synthase
Phvul.005G048500.1|PACid:27148681	ec:4.2.3.19	ent-kaurene synthase
Potri.001G415100.1|PACid:27043209	ec:4.2.3.22	germacradienol synthase
Potri.001G415100.3|PACid:27043212	ec:4.2.3.22	germacradienol synthase
Potri.001G415100.7|PACid:27043210	ec:4.2.3.22	germacradienol synthase
Potri.001G415100.8|PACid:27043213	ec:4.2.3.22	germacradienol synthase
Potri.002G052100.1|PACid:27022153	ec:5.5.1.13	ent-copalyldiphosphate synthase
Potri.005G210300.1|PACid:27030302	ec:5.5.1.13	ent-copalyldiphosphate synthase
Potri.005G210300.2|PACid:27030303	ec:5.5.1.13	ent-copalyldiphosphate synthase
Potri.005G210300.3|PACid:27030304	ec:5.5.1.13	ent-copalyldiphosphate synthase
Potri.008G082400.1|PACid:27039572	ec:4.2.3.19	ent-kaurene synthase
Potri.008G082400.2|PACid:27039573	ec:4.2.3.19	ent-kaurene synthase
Potri.008G082400.3|PACid:27039574	ec:4.2.3.19	ent-kaurene synthase
Potri.008G082700.1|PACid:27036052	ec:4.2.3.19	ent-kaurene synthase
Potri.015G032100.1|PACid:27019547	ec:4.2.3.22	germacradienol synthase
Potri.015G085500.1|PACid:27018617	ec:4.2.3.22	germacradienol synthase
ppa001902m|PACid:17640605	ec:4.2.3.19	ent-kaurene synthase
ppa002241m|PACid:17659180	ec:5.5.1.13	ent-copalyldiphosphate synthase
ppa003380m|PACid:17650192	ec:4.2.3.25	(3S)-linalool synthase
Sb01g021990.1|PACid:1951967	ec:5.5.1.13	ent-copalyldiphosphate synthase
Sb01g032610.1|PACid:1953015	ec:4.2.3.13	(+)-delta-cadinene synthase
Sb05g022290.1|PACid:1970689	ec:5.5.1.14	syn-copalyl-diphosphate synthase
Sb05g022320.1|PACid:1970692	ec:4.2.3.19	ent-kaurene synthase
Sb05g022320.1|PACid:1970692	ec:4.2.3.33	stemar-13-ene synthase
Sb06g028210.1|PACid:1973833	ec:4.2.3.19	ent-kaurene synthase
Sb06g028220.1|PACid:1973834	ec:4.2.3.19	ent-kaurene synthase
Sb06g028220.1|PACid:1973834	ec:4.2.3.35	syn-pimara-7, 15-diene synthase
Si009385m|PACid:19697482	ec:4.2.3.19	ent-kaurene synthase
Si009385m|PACid:19697482	ec:4.2.3.35	syn-pimara-7, 15-diene synthase
Si009495m|PACid:19697483	ec:4.2.3.19	ent-kaurene synthase
Si009495m|PACid:19697483	ec:4.2.3.35	syn-pimara-7, 15-diene synthase
Si009510m|PACid:19697484	ec:4.2.3.19	ent-kaurene synthase
Si009510m|PACid:19697484	ec:4.2.3.35	syn-pimara-7, 15-diene synthase
Si009658m|PACid:19697493	ec:4.2.3.19	ent-kaurene synthase
Si019171m|PACid:19686221	ec:5.5.1.14	syn-copalyl-diphosphate synthase
Si019171m|PACid:19686221	ec:5.5.1.13	ent-copalyldiphosphate synthase
Si019466m|PACid:19688636	ec:4.2.3.19	ent-kaurene synthase
Si019466m|PACid:19688636	ec:4.2.3.34	stemod-13 (17)-ene synthase
Si029001m|PACid:19711855	ec:5.5.1.14	syn-copalyl-diphosphate synthase
Si029001m|PACid:19711855	ec:5.5.1.13	ent-copalyldiphosphate synthase
Si029169m|PACid:19711856	ec:5.5.1.14	syn-copalyl-diphosphate synthase
Si029169m|PACid:19711856	ec:5.5.1.13	ent-copalyldiphosphate synthase
Si029247m|PACid:19709605	ec:4.2.3.19	ent-kaurene synthase
Si029247m|PACid:19709605	ec:4.2.3.34	stemod-13 (17)-ene synthase
Si029247m|PACid:19709605	ec:4.2.3.33	stemar-13-ene synthase
Si029279m|PACid:19709606	ec:4.2.3.19	ent-kaurene synthase
Si029279m|PACid:19709606	ec:4.2.3.34	stemod-13 (17)-ene synthase
Si029279m|PACid:19709606	ec:4.2.3.33	stemar-13-ene synthase
Si038735m|PACid:19683756	ec:5.5.1.13	ent-copalyldiphosphate synthase
Si040211m|PACid:19679310	ec:5.5.1.13	ent-copalyldiphosphate synthase
Solyc01g101170.2.1|PACid:27301060	ec:4.2.3.21	vetispiradiene synthase
Solyc01g101180.2.1|PACid:27303875	ec:4.2.3.21	vetispiradiene synthase
Solyc01g101190.2.1|PACid:27303353	ec:4.2.3.21	vetispiradiene synthase
Solyc01g101210.2.1|PACid:27301210	ec:4.2.3.21	vetispiradiene synthase
Solyc01g101220.1.1|PACid:27303141	ec:4.2.3.21	vetispiradiene synthase
Solyc01g105850.2.1|PACid:27301431	ec:4.2.3.16	(4S)-limonene synthase
Solyc01g105850.2.1|PACid:27301431	ec:4.2.3.15	myrcene/ocimene synthase
Solyc01g105860.2.1|PACid:27300307	ec:4.2.3.16	(4S)-limonene synthase
Solyc01g105860.2.1|PACid:27300307	ec:4.2.3.15	myrcene/ocimene synthase
Solyc01g105870.2.1|PACid:27300843	ec:4.2.3.16	(4S)-limonene synthase
Solyc01g105870.2.1|PACid:27300843	ec:4.2.3.15	myrcene/ocimene synthase
Solyc06g084240.1.1|PACid:27285176	ec:5.5.1.13	ent-copalyldiphosphate synthase
Solyc07g066670.2.1|PACid:27293401	ec:4.2.3.19	ent-kaurene synthase
Solyc09g065230.1.1|PACid:27309034	ec:5.5.1.13	ent-copalyldiphosphate synthase
Thecc1EG004358t1|PACid:27437451	ec:5.5.1.13	ent-copalyldiphosphate synthase
Thecc1EG030064t1|PACid:27440523	ec:4.2.3.25	(3S)-linalool synthase
Thecc1EG031106t1|PACid:27445706	ec:4.2.3.13	(+)-delta-cadinene synthase
Thecc1EG031108t1|PACid:27444970	ec:4.2.3.13	(+)-delta-cadinene synthase
Thecc1EG031109t1|PACid:27445106	ec:4.2.3.13	(+)-delta-cadinene synthase
Thecc1EG031134t1|PACid:27446355	ec:4.2.3.22	germacradienol synthase
Thecc1EG031137t1|PACid:27445521	ec:4.2.3.13	(+)-delta-cadinene synthase
Thecc1EG031140t1|PACid:27445661	ec:4.2.3.13	(+)-delta-cadinene synthase
Thecc1EG031141t1|PACid:27444292	ec:4.2.3.13	(+)-delta-cadinene synthase
Thecc1EG031354t3|PACid:27446286	ec:4.2.3.22	germacradienol synthase
Thecc1EG033578t1|PACid:27444472	ec:4.2.3.19	ent-kaurene synthase
Thhalv10018144m|PACid:20191568	ec:4.2.3.19	ent-kaurene synthase
Thhalv10027310m|PACid:20194820	ec:4.2.3.15	myrcene/ocimene synthase
Thhalv10027480m|PACid:20193670	ec:4.2.3.16	(4S)-limonene synthase
Thhalv10027480m|PACid:20193670	ec:4.2.3.15	myrcene/ocimene synthase
Thhalv10027480m|PACid:20193670	ec:4.2.3.20	(R)-limonene synthase
Thhalv10029352m|PACid:20197471	ec:5.5.1.13	ent-copalyldiphosphate synthase
27559|PACid:15405707	ec:4.2.3.32	levopimaradiene synthase
29917.m001932|PACid:16813536	ec:4.2.3.18	abieta-7, 13-diene synthase
30206.m000791|PACid:16824036	ec:5.5.1.8	bornyldiphosphate synthase
86646|PACid:15402101	ec:4.2.3.18	abieta-7, 13-diene synthase
904756|PACid:16040032	ec:4.2.3.16	(4S)-limonene synthase
904756|PACid:16040032	ec:4.2.3.20	(R)-limonene synthase
GSVIVT01006487001|PACid:17819925	ec:4.2.3.18	abieta-7, 13-diene synthase
LOC_Os02g36220.1|PACid:24128697	ec:4.2.3.34	stemod-13 (17)-ene synthase
LOC_Os04g10060.1|PACid:24102710	ec:4.2.3.35	syn-pimara-7, 15-diene synthase
mgv1a005108m|PACid:17672136	ec:4.2.3.23	germacrene-A synthase
mgv1a005108m|PACid:17672136	ec:4.2.3.21	vetispiradiene synthase
112927|PACid:15417122	ec:5.5.1.12	copalyldiphosphate synthase
124329|PACid:15403145	ec:5.5.1.12	copalyldiphosphate synthase
163980|PACid:15411554	ec:5.5.1.12	copalyldiphosphate synthase
27394.m000360|PACid:16798233	ec:4.2.3.20	(R)-limonene synthase
27559|PACid:15405707	ec:5.5.1.12	copalyldiphosphate synthase
27716.m000050|PACid:16799007	ec:4.2.3.19	ent-kaurene synthase
28166.m001038|PACid:16800129	ec:4.2.3.13	(+)-delta-cadinene synthase
28166.m001039|PACid:16800130	ec:4.2.3.13	(+)-delta-cadinene synthase
28359.m000286|PACid:16800768	ec:4.2.3.13	(+)-delta-cadinene synthase
28670.m000104|PACid:16801488	ec:4.2.3.19	ent-kaurene synthase
29233.m000032|PACid:16802523	ec:4.2.3.19	ent-kaurene synthase
29233.m000033|PACid:16802524	ec:4.2.3.19	ent-kaurene synthase
29647.m002075|PACid:16804719	ec:5.5.1.13	ent-copalyldiphosphate synthase
29771.m000073|PACid:16808273	ec:4.2.3.15	myrcene/ocimene synthase
29771.m000074|PACid:16808274	ec:4.2.3.20	(R)-limonene synthase
29806.m000947|PACid:16809279	ec:4.2.3.19	ent-kaurene synthase
29806.m000952|PACid:16809284	ec:4.2.3.19	ent-kaurene synthase
29806.m000953|PACid:16809285	ec:4.2.3.19	ent-kaurene synthase
29842.m003698|PACid:16810829	ec:4.2.3.20	(R)-limonene synthase
29878.m000240|PACid:16812016	ec:4.2.3.13	(+)-delta-cadinene synthase
29878.m000241|PACid:16812017	ec:4.2.3.13	(+)-delta-cadinene synthase
29917.m001933|PACid:16813537	ec:4.2.3.19	ent-kaurene synthase
30131.m007001|PACid:16818826	ec:4.2.3.20	(R)-limonene synthase
30156.m001700|PACid:16820831	ec:4.2.3.20	(R)-limonene synthase
30156.m001715|PACid:16820846	ec:4.2.3.20	(R)-limonene synthase
30156.m001716|PACid:16820847	ec:4.2.3.13	(+)-delta-cadinene synthase
30206.m000781|PACid:16824027	ec:4.2.3.20	(R)-limonene synthase
30206.m000785|PACid:16824031	ec:4.2.3.20	(R)-limonene synthase
30206.m000786|PACid:16824032	ec:4.2.3.20	(R)-limonene synthase
30206.m000787|PACid:16824033	ec:4.2.3.20	(R)-limonene synthase
30206.m000790|PACid:16824035	ec:4.2.3.20	(R)-limonene synthase
30206.m000791|PACid:16824036	ec:4.2.3.20	(R)-limonene synthase
30206.m000792|PACid:16824037	ec:4.2.3.20	(R)-limonene synthase
322722|PACid:16062150	ec:4.2.3.16	(4S)-limonene synthase
322722|PACid:16062150	ec:4.2.3.15	myrcene/ocimene synthase
322722|PACid:16062150	ec:4.2.3.20	(R)-limonene synthase
329840|PACid:16063581	ec:4.2.3.15	myrcene/ocimene synthase
352546|PACid:16039367	ec:5.5.1.13	ent-copalyldiphosphate synthase
402349|PACid:15403464	ec:5.5.1.12	copalyldiphosphate synthase
402351|PACid:15403480	ec:5.5.1.12	copalyldiphosphate synthase
407280|PACid:15417529	ec:5.5.1.12	copalyldiphosphate synthase
412139|PACid:15409222	ec:5.5.1.12	copalyldiphosphate synthase
418910|PACid:15410546	ec:5.5.1.12	copalyldiphosphate synthase
439448|PACid:15401711	ec:5.5.1.12	copalyldiphosphate synthase
477113|PACid:16047227	ec:4.2.3.19	ent-kaurene synthase
493202|PACid:16053049	ec:4.2.3.16	(4S)-limonene synthase
493202|PACid:16053049	ec:4.2.3.15	myrcene/ocimene synthase
493202|PACid:16053049	ec:4.2.3.20	(R)-limonene synthase
59739.m000007|PACid:16829282	ec:4.2.3.20	(R)-limonene synthase
76432|PACid:15415731	ec:5.5.1.12	copalyldiphosphate synthase
864922|PACid:16049699	ec:4.2.3.16	(4S)-limonene synthase
864922|PACid:16049699	ec:4.2.3.15	myrcene/ocimene synthase
864922|PACid:16049699	ec:4.2.3.20	(R)-limonene synthase
86551|PACid:15401313	ec:5.5.1.12	copalyldiphosphate synthase
86646|PACid:15402101	ec:4.2.3.19	ent-kaurene synthase
86646|PACid:15402101	ec:5.5.1.12	copalyldiphosphate synthase
868243|PACid:16051034	ec:4.2.3.16	(4S)-limonene synthase
868243|PACid:16051034	ec:4.2.3.15	myrcene/ocimene synthase
868243|PACid:16051034	ec:4.2.3.20	(R)-limonene synthase
893341|PACid:16050376	ec:4.2.3.25	(3S)-linalool synthase
900927|PACid:16052373	ec:4.2.3.16	(4S)-limonene synthase
900927|PACid:16052373	ec:4.2.3.15	myrcene/ocimene synthase
900927|PACid:16052373	ec:4.2.3.20	(R)-limonene synthase
900932|PACid:16065296	ec:4.2.3.16	(4S)-limonene synthase
900932|PACid:16065296	ec:4.2.3.15	myrcene/ocimene synthase
900932|PACid:16065296	ec:4.2.3.20	(R)-limonene synthase
904750|PACid:16042475	ec:4.2.3.16	(4S)-limonene synthase
904750|PACid:16042475	ec:4.2.3.15	myrcene/ocimene synthase
904750|PACid:16042475	ec:4.2.3.20	(R)-limonene synthase
904756|PACid:16040032	ec:4.2.3.15	myrcene/ocimene synthase
AC214360.3_FGT001|PACid:20825698	ec:4.2.3.19	ent-kaurene synthase
AC214360.3_FGT001|PACid:20825698	ec:4.2.3.34	stemod-13 (17)-ene synthase
AC214360.3_FGT001|PACid:20825698	ec:4.2.3.33	stemar-13-ene synthase
AC214360.3_FGT001|PACid:20825698	ec:4.2.3.30	levopimaradiene synthase
AC218998.2_FGT011|PACid:20858352	ec:5.5.1.14	syn-copalyl-diphosphate synthase
AC218998.2_FGT011|PACid:20858352	ec:5.5.1.13	ent-copalyldiphosphate synthase
